# Supplementary material for: An allosteric pan-TEAD inhibitor blocks oncogenic YAP/TAZ signaling and overcomes KRAS G12C inhibitor resistance
Source: Nat Cancer. 2023 Jun 5;4(6):812–28. doi: 10.1038/s43018-023-00577-0 (PMC10293011; doi:10.1038/s43018-023-00577-0)
Supplement: Source Data Fig. 1 — Statistical source data. [file 43018_2023_577_MOESM5_ESM.xlsx]

## Sheet: Sheet1
Fig. 1d NMR peak position and peak intensity				Fig. 1e HTRF Ratio (% Untreated control)
Free peptides	Peak position (ppm)	Peak Intensity		[GNE-7883] (µM)	YAP 50-100		Site 2 Probe		Site 3 Probe
	-111.506	133369		0.00083	-2	2	0	0	0	-1
	-111.616	138555		0.00166	0	0	-3	-3	-2	0
peptides +TEAD2	Peak position (ppm)	Peak Intensity		0.00664	-20	-23	-22	-27	3	-3
	-111.474	37449		0.019917	-42	-46	-51	-56	3	-1
	-111.607	87952		0.0414938	-58	-62	-72	-67	-1	3
Peptides + TEAD2+GNE7883	Peak position (ppm)	Peak Intensity		0.0829875	-63	-67	-92	-87	2	-2
	-111.469	60360		0.33195	-63	-67	-94	-100	2	-2
	-111.606	85514		0.995851	-63	-67	-100	-99	-3	3
				2.07469	-64	-68	-98	-103	-2	2
				4.14938	-66	-69	-102	-97	-6	-3
				16.5975	-66	-69	-102	-96	-7	-4
				49.7925	-68	-68	-100	-104	-13	-17
