# Supplementary material for: An allosteric pan-TEAD inhibitor blocks oncogenic YAP/TAZ signaling and overcomes KRAS G12C inhibitor resistance
Source: Nat Cancer. 2023 Jun 5;4(6):812–28. doi: 10.1038/s43018-023-00577-0 (PMC10293011; doi:10.1038/s43018-023-00577-0)
Supplement: Source Data Fig. 2 — Statistical source data. [file 43018_2023_577_MOESM6_ESM.xlsx]

## Sheet: Fig2
Fig. 2 Gene set enrichment analysis p value
Description	-LOG10(p-value)
CORDENONSI_YAP_CONSERVED_SIGNATURE	16.4278
HALLMARK_UV_RESPONSE_DN	5.15993
HALLMARK_TNFA_SIGNALING_VIA_NFKB	4.33925
regulation of intracellular signal transduction	4.08791
hippo signaling	3.86403
positive regulation of cellular protein metabolic process	3.85009
regulation of cell death	3.85009
tissue development	3.85009
regulation of apoptotic process	3.85009
ESC_J1_UP_LATE.V1_UP	3.73095
