# Supplementary material for: An allosteric pan-TEAD inhibitor blocks oncogenic YAP/TAZ signaling and overcomes KRAS G12C inhibitor resistance
Source: Nat Cancer. 2023 Jun 5;4(6):812–28. doi: 10.1038/s43018-023-00577-0 (PMC10293011; doi:10.1038/s43018-023-00577-0)
Supplement: Source Data Fig. 3 — Tumor measurement data. [file 43018_2023_577_MOESM7_ESM.xlsx]

## Sheet: Figure 3
	Figure 3K	In vivo efficacy study of mice bearing NCI-H226 (left panel) and MSTO-211H (right panel) xenograft tumors treated with GNE-7883 (magenta) at 250 mg/kg (4 days on 2 days off) or control vehicle (black) until the end of the treatment.
		NCI-H226 Xenograft							MSTO-211H Xenograft
			Tumor Volume (mm3)							Tumor Volume (mm3)
		Time (Day)	Vehicle	GNE-7883					Time (Day)	Vehicle	GNE-7883
		0	266.512	260.56					0	319.869	303.945
		4	371.822	231.134					3	360.647	366.357
		7	473.112	223.228					7	423.215	210.789
		11	629.072	233.145					11	496.638	120.537
		14	745.42	250.936
		18	891.272	281.49
