# Supplementary material for: An allosteric pan-TEAD inhibitor blocks oncogenic YAP/TAZ signaling and overcomes KRAS G12C inhibitor resistance
Source: Nat Cancer. 2023 Jun 5;4(6):812–28. doi: 10.1038/s43018-023-00577-0 (PMC10293011; doi:10.1038/s43018-023-00577-0)
Supplement: Source Data Fig. 4 — Statistical source data. [file 43018_2023_577_MOESM9_ESM.xlsx]

## Sheet: MV_chem_screen_H23
Fig. 4. Compound treatment data for NCI-H23R vs NCI-H23P								Fig. 4. Compound treatment data for NCI-H358R vs H358P
DrugClass	delta_MV__R_(in_900_nM_AMG_510)_vs_P	delta_MV__R_(no_drug)_vs_P	delta_MV__R_(in_900_nM_AMG_510)_vs_R_(no_drug)	delta_MV__P_(in_30nM_AMG_510)_vs_P_(no_drug)				DrugClass	delta_MV__R_(in_900_nM_AMG_510)_vs_P	delta_MV__R_(no_drug)_vs_P	delta_MV__R_(in_900_nM_AMG_510)_vs_R_(no_drug)	delta_MV__P_(in_30nM_AMG_510)_vs_P_(no_drug)
COX	-0.036	-0.027	-0.009	-0.04				COX	-0.031	-0.006	-0.026	0.007
TOP2A	-0.021	-0.007	-0.013	0.009				TOP2A	-0.086	-0.085	-0.001	-0.008
TOP2A	-0.022	-0.033	0.011	-0.01				TOP2A	-0.051	-0.046	-0.006	0.026
TUBB	-0.011	0.015	-0.026	-0.031				TUBB	-0.142	-0.138	-0.004	-0.115
TUBB	0.039	0.056	-0.016	-0.005				TUBB	-0.1	-0.129	0.028	-0.081
TUBB	0.034	-0.005	0.038	0.007				TUBB	-0.104	-0.105	0.001	-0.014
TOP1	0.056	0.026	0.031	0.005				TOP1	-0.022	-0.058	0.036	0.037
TOP2A	-0.011	-0.029	0.018	-0.031				TOP2A	-0.139	-0.082	-0.056	0.052
DHFR	-0.025	0.033	-0.059	-0.026				DHFR	0.01	-0.044	0.053	-0.008
POLA	0.024	0.028	-0.005	0.005				POLA	-0.174	-0.176	0.002	0.07
TUBB	-0.001	0.06	-0.061	0.009				TUBB	-0.143	-0.118	-0.026	-0.02
EGFR	-0.047	-0.037	-0.01	-0.006				EGFR	0.15	0.297	-0.146	-0.004
EGFR	-0.063	0.008	-0.071	-0.067				EGFR	0.034	0.08	-0.046	-0.068
ERBB	-0.048	0.034	-0.083	-0.007				ERBB	-0.025	0.043	-0.068	-0.097
PKC	0.016	-0.017	0.033	-0.015				PKC	0.007	0.053	-0.046	-0.018
NA	0.096	0.01	0.087	0.02				NA	-0.026	-0.062	0.036	-0.014
KDR	0.046	0.074	-0.028	-0.048				KDR	-0.2	-0.243	0.043	-0.065
IAP	-0.12	-0.215	0.095	0.008				IAP	-0.041	-0.099	0.057	0
KDR	0.006	0.072	-0.066	-0.025				KDR	0.008	0.072	-0.064	-0.066
PSMA	0.034	-0.008	0.042	0.01				PSMA	0.002	0	0.002	0.012
AURK	-0.197	-0.162	-0.035	-0.141				AURK	-0.218	-0.162	-0.056	-0.047
KDR	-0.003	-0.023	0.019	-0.031				KDR	-0.103	-0.08	-0.023	-0.021
RAF	0.124	0.088	0.036	-0.035				RAF	0.056	0.057	-0.001	-0.007
PDGFR	-0.041	0.077	-0.118	-0.002				PDGFR	0.064	0.14	-0.076	0.011
SMO	-0.05	-0.059	0.009	-0.077				SMO	-0.091	-0.044	-0.047	0.082
RAF	-0.009	-0.048	0.039	-0.001				RAF	0.044	-0.015	0.059	0.017
AKT	-0.129	-0.08	-0.048	-0.066				AKT	-0.109	-0.07	-0.039	0.002
AURK	0.048	0.055	-0.006	0.015				AURK	-0.103	-0.12	0.017	0.062
ERBB	-0.038	0.046	-0.084	-0.061				ERBB	0.022	0.104	-0.082	-0.042
P-GP	-0.124	-0.047	-0.077	0.012				P-GP	-0.086	-0.125	0.039	0.004
PAN-KINASE	-0.132	-0.107	-0.025	-0.103				PAN-KINASE	-0.15	-0.115	-0.035	-0.06
CDK	-0.004	0.043	-0.046	0.026				CDK	0.033	-0.026	0.06	0.019
PLK1	0.04	0.043	-0.002	0.001				PLK1	-0.147	-0.132	-0.015	-0.064
BCL2	-0.013	0.029	-0.042	-0.02				BCL2	0.003	0.016	-0.014	-0.065
BCL2	-0.011	-0.017	0.005	-0.065				BCL2	-0.12	-0.174	0.054	-0.093
SMO	-0.026	-0.062	0.036	-0.057				SMO	-0.026	0	-0.025	0.029
PSENEN	0.099	0.086	0.013	-0.026				PSENEN	-0.047	-0.068	0.021	-0.058
MEK	0.024	0.193	-0.17	-0.144				MEK	0.203	0.406	-0.202	-0.07
PARP	-0.057	-0.025	-0.031	0.014				PARP	-0.115	-0.093	-0.022	0.016
PI3K	-0.297	-0.215	-0.082	-0.107				PI3K	-0.318	-0.142	-0.175	-0.146
PI3K	-0.269	-0.257	-0.012	-0.073				PI3K	-0.102	-0.104	0.002	-0.075
AKT	-0.177	-0.25	0.074	-0.097				AKT	-0.082	-0.031	-0.052	0.047
PLK1	-0.039	-0.022	-0.017	-0.035				PLK1	-0.147	-0.11	-0.037	0.058
P38	-0.072	-0.038	-0.034	-0.041				P38	-0.036	-0.005	-0.031	-0.027
AURK	-0.087	-0.048	-0.039	-0.032				AURK	-0.107	-0.052	-0.055	0.069
JAK	0.108	0.099	0.009	-0.1				JAK	0.018	0.018	0	-0.047
P38	-0.003	-0.056	0.054	-0.008				P38	-0.102	-0.08	-0.022	-0.001
PI3K, MTOR	-0.178	-0.189	0.011	-0.08				PI3K, MTOR	-0.114	-0.1	-0.014	-0.023
AURK	-0.066	-0.036	-0.03	-0.021				AURK	-0.332	-0.317	-0.015	-0.032
FGFR	-0.08	-0.004	-0.077	-0.033				FGFR	-0.041	0.049	-0.091	0.044
IAP	-0.066	-0.128	0.063	-0.018				IAP	-0.037	-0.077	0.04	0.036
PI3K	-0.061	-0.073	0.012	0.007				PI3K	-0.092	-0.105	0.013	-0.01
NA	-0.109	-0.023	-0.086	-0.118				NA	-0.016	-0.106	0.089	-0.04
ALK	-0.123	0.002	-0.126	-0.1				ALK	-0.05	-0.015	-0.035	0.026
CRBN	-0.065	-0.044	-0.021	-0.056				CRBN	-0.034	-0.004	-0.03	-0.019
IAP	0.005	-0.013	0.018	0.018				IAP	0.007	-0.046	0.053	-0.014
MDM2	0.06	0.014	0.047	-0.068				MDM2	0.037	0.029	0.008	0.045
JAK	0.028	-0.029	0.058	0.016				JAK	-0.024	0.068	-0.092	0.001
RAF	-0.06	-0.055	-0.005	0.017				RAF	-0.028	-0.087	0.059	-0.064
PARP	-0.127	-0.046	-0.081	-0.023				PARP	-0.175	-0.166	-0.009	-0.025
MET	0.013	0.06	-0.047	0.031				MET	-0.091	-0.119	0.029	-0.07
PARP	0.022	-0.029	0.051	-0.053				PARP	-0.041	0.093	-0.134	0.088
CDK	-0.048	0.042	-0.09	0.003				CDK	0.07	0.058	0.011	0.083
CHK1	-0.037	-0.005	-0.031	0.017				CHK1	0.072	0.135	-0.063	0.077
PLK1	-0.005	0.038	-0.043	-0.012				PLK1	-0.061	-0.08	0.019	-0.038
CHK1	0.001	0.003	-0.002	-0.03				CHK1	0.061	0.107	-0.046	0.03
MEK	-0.023	0.095	-0.119	-0.047				MEK	0.037	0.111	-0.074	-0.048
ALK	-0.041	0.007	-0.048	0.061				ALK	-0.013	-0.005	-0.008	0.033
MEK	0.111	0.116	-0.004	-0.039				MEK	0.012	0.147	-0.136	-0.051
SYK	0.119	-0.063	0.182	-0.084				SYK	0.046	-0.002	0.049	-0.111
SRC	-0.265	-0.134	-0.131	-0.157				SRC	-0.251	-0.155	-0.097	-0.09
BCL2	0.018	0.052	-0.033	-0.032				BCL2	0.04	0.028	0.013	-0.023
MET	-0.021	0.045	-0.066	-0.042				MET	-0.076	0.052	-0.128	0.045
JAK	-0.058	-0.039	-0.019	-0.011				JAK	-0.128	-0.047	-0.081	-0.09
MEK	0.119	0.088	0.031	-0.032				MEK	0.087	0.076	0.012	0.028
MET	-0.099	-0.043	-0.057	-0.032				MET	-0.038	-0.062	0.024	0.003
RAF	0.134	0.166	-0.032	-0.041				RAF	0.021	0.101	-0.08	0.013
ABL1	-0.001	0.019	-0.02	-0.017				ABL1	0.031	0.028	0.004	0.015
COX	-0.021	-0.02	0	0.003				COX	-0.018	-0.05	0.032	-0.024
G6PD	0.051	-0.008	0.059	0.005				G6PD	-0.012	0.02	-0.032	0.035
JAK	0.029	0.023	0.005	0.017				JAK	0.027	0.041	-0.013	-0.025
TLR7	-0.034	0.004	-0.038	-0.045				TLR7	-0.037	-0.041	0.004	0.006
RAF	-0.03	-0.13	0.1	0.056				RAF	-0.072	-0.129	0.057	-0.039
MTOR	-0.176	-0.221	0.045	-0.038				MTOR	-0.191	-0.209	0.018	-0.016
BCL2	0.023	0.054	-0.031	0.05				BCL2	0.145	0.133	0.012	0.114
PI3K, MTOR	-0.195	-0.183	-0.012	-0.059				PI3K, MTOR	-0.16	-0.14	-0.02	-0.091
HTR	-0.056	-0.02	-0.036	0.015				HTR	0.091	-0.09	0.181	0.002
NOD1	0.001	-0.001	0.002	-0.022				NOD1	-0.04	0.041	-0.081	-0.017
JAK	0.047	-0.008	0.055	-0.018				JAK	-0.047	0.018	-0.065	0.021
POLA	0.062	0.061	0.001	0.006				POLA	0.029	-0.017	0.046	-0.006
PIM	-0.09	-0.164	0.074	-0.135				PIM	-0.126	-0.083	-0.043	-0.059
CHK1	0.022	0.047	-0.025	0.006				CHK1	0.121	0.075	0.046	0.059
PROTON PUMP	-0.087	-0.028	-0.059	-0.049				PROTON PUMP	0.009	0.007	0.001	0.044
K+ CHANNEL	0.012	-0.018	0.03	-0.083				K+ CHANNEL	-0.08	-0.012	-0.068	-0.061
FLT3	-0.075	-0.123	0.048	-0.062				FLT3	-0.049	-0.033	-0.016	-0.008
HK	-0.022	-0.026	0.004	-0.036				HK	0.036	0.021	0.015	-0.052
P38	0.056	-0.001	0.057	0.033				P38	-0.063	0.008	-0.072	0.004
AKT	-0.114	-0.163	0.049	0.001				AKT	-0.076	-0.1	0.024	0.042
CTP	0.039	0.035	0.004	0.011				CTP	0.002	-0.03	0.032	0.003
KIF11	0.021	-0.004	0.025	-0.023				KIF11	-0.006	0.01	-0.016	0.006
CA	0.022	-0.032	0.054	0.001				CA	0.039	-0.014	0.053	-0.032
PI3K	-0.441	-0.369	-0.071	-0.06				PI3K	-0.128	-0.12	-0.008	-0.089
SPHK1	-0.07	-0.029	-0.041	-0.105				SPHK1	0.019	-0.007	0.026	0.029
RIPK1	-0.156	-0.178	0.022	-0.098				RIPK1	-0.073	-0.08	0.007	-0.07
FERROPTOSIS	-0.03	0	-0.031	0.008				FERROPTOSIS	0.131	0.003	0.128	-0.047
PAK	-0.034	-0.058	0.024	0.008				PAK	-0.108	-0.098	-0.009	-0.029
PDGFR	-0.098	-0.13	0.032	-0.054				PDGFR	0.005	0.011	-0.006	0.01
IKK	0.079	0.102	-0.023	0.008				IKK	-0.007	0.015	-0.021	-0.057
CHK1	0.033	0.012	0.022	0.037				CHK1	0.123	0.098	0.025	0.052
PI3K	-0.033	-0.024	-0.009	-0.049				PI3K	-0.13	-0.108	-0.022	0.035
ROCK	0.013	0.041	-0.028	-0.021				ROCK	0.002	0.04	-0.038	-0.042
IRE1	0.031	0.031	-0.001	0.006				IRE1	0.058	0.071	-0.013	0.046
SMO	0.028	-0.009	0.037	0.018				SMO	-0.069	-0.061	-0.008	0.034
BRPF1	-0.003	0.028	-0.031	0.062				BRPF1	0.067	0.08	-0.013	0.024
P38	-0.054	-0.001	-0.054	-0.057				P38	-0.042	-0.002	-0.04	0.047
CERK	0.032	-0.004	0.035	0.009				CERK	-0.02	-0.038	0.019	0.012
NRF2	-0.066	-0.026	-0.04	-0.056				NRF2	-0.032	0.002	-0.035	-0.019
PPAR	-0.082	-0.048	-0.034	-0.044				PPAR	-0.088	-0.068	-0.02	-0.071
SF-1	-0.038	-0.034	-0.004	0.003				SF-1	-0.013	-0.067	0.054	0.048
PDE5	-0.01	-0.003	-0.008	-0.059				PDE5	-0.057	-0.029	-0.028	-0.014
NRF2	0.001	0.032	-0.032	0.034				NRF2	0.035	-0.063	0.098	0.002
CLK	-0.029	0.022	-0.051	-0.057				CLK	-0.062	-0.014	-0.048	-0.032
SIRT	0.018	-0.035	0.053	-0.003				SIRT	0.026	-0.112	0.138	-0.068
ANTIOXIDANT	-0.007	-0.015	0.008	-0.026				ANTIOXIDANT	-0.15	-0.11	-0.04	-0.041
SCD	0.058	0.037	0.021	-0.006				SCD	0.275	0.305	-0.03	0.039
IKK	-0.025	0.044	-0.069	-0.09				IKK	-0.024	-0.035	0.011	0.021
PAN-KINASE	-0.014	-0.031	0.017	0.006				PAN-KINASE	-0.031	-0.058	0.027	-0.032
PI3K	-0.368	-0.315	-0.054	-0.073				PI3K	-0.176	-0.126	-0.051	-0.077
PRKC	-0.024	-0.004	-0.02	0.022				PRKC	-0.046	0.005	-0.05	-0.05
PRKC	-0.087	-0.101	0.014	-0.041				PRKC	-0.061	-0.069	0.008	-0.046
DGK	0.027	0.048	-0.021	0.001				DGK	0.082	-0.002	0.084	0.03
PAN-KINASE	-0.124	-0.07	-0.054	-0.098				PAN-KINASE	-0.091	-0.043	-0.048	-0.03
ALK	-0.018	0.016	-0.035	0.014				ALK	-0.011	0.057	-0.068	-0.044
PAN-KINASE	0.009	-0.017	0.026	0.035				PAN-KINASE	-0.13	-0.166	0.036	0.037
PAN-KINASE	-0.043	-0.027	-0.017	-0.029				PAN-KINASE	-0.021	0.011	-0.032	-0.036
CAMKK	0.069	0.095	-0.026	0.038				CAMKK	0.027	0.03	-0.002	0
CAMKK	-0.037	-0.063	0.026	0.035				CAMKK	0.012	-0.052	0.063	-0.033
CDK	-0.065	-0.065	0	-0.03				CDK	-0.187	-0.094	-0.093	-0.01
ATM	-0.002	0.097	-0.099	-0.019				ATM	0.014	0.053	-0.039	0.105
CACNA	0.007	-0.054	0.061	0.006				CACNA	0.032	0.079	-0.047	0.103
MTOR	-0.163	-0.2	0.037	-0.057				MTOR	-0.157	-0.136	-0.021	-0.022
AURK	-0.163	-0.121	-0.042	-0.008				AURK	-0.29	-0.317	0.028	-0.03
IKK	-0.042	-0.037	-0.005	0.023				IKK	-0.041	0.015	-0.057	-0.041
GABRA	-0.097	-0.045	-0.052	-0.017				GABRA	-0.025	-0.024	-0.001	-0.063
PPAR	0.073	0.038	0.035	0.01				PPAR	0.095	0	0.094	-0.063
DHFR	0.136	0.093	0.043	0.056				DHFR	-0.082	-0.098	0.017	0.02
PDE	-0.016	-0.031	0.015	-0.027				PDE	0.076	0.086	-0.01	0.116
GPCR	-0.013	0.011	-0.024	0.024				GPCR	0.022	0.035	-0.012	0.075
ADH	-0.138	-0.118	-0.02	-0.008				ADH	-0.337	-0.219	-0.118	0.006
DRD	0.06	0.018	0.043	0.026				DRD	-0.007	-0.021	0.014	-0.006
OPRK1	-0.026	-0.072	0.046	-0.027				OPRK1	0.017	-0.021	0.038	-0.035
GR	0	-0.049	0.049	-0.016				GR	0.009	0.129	-0.12	-0.025
DRD	0.095	-0.029	0.124	0.015				DRD	0.006	-0.03	0.036	0.055
ER	-0.052	-0.074	0.022	-0.038				ER	0.017	0.023	-0.005	0.006
GAPDH	-0.029	-0.015	-0.014	0.049				GAPDH	0.039	-0.032	0.071	0.063
PRKA	-0.067	-0.031	-0.036	0.009				PRKA	0.052	0.025	0.027	0.032
CRBN	-0.018	-0.013	-0.004	-0.021				CRBN	-0.002	0.012	-0.015	0.026
PPAR	0.071	0.053	0.018	-0.033				PPAR	0.033	0.024	0.009	0.008
NA	-0.068	-0.15	0.082	-0.032				NA	-0.056	-0.105	0.049	-0.064
SLC6	-0.069	-0.088	0.019	-0.081				SLC6	0.014	0.032	-0.018	0.015
GR	0.013	-0.081	0.094	0.038				GR	-0.083	0.103	-0.186	-0.017
CA	0.016	0.014	0.002	0.005				CA	0.017	0.016	0.001	0.012
PPAR	-0.007	0.024	-0.031	-0.013				PPAR	-0.025	-0.04	0.015	0.009
POLA	-0.067	-0.114	0.046	-0.07				POLA	-0.018	-0.035	0.017	0.012
GPCR	-0.002	0.03	-0.032	-0.011				GPCR	0.006	0.007	0	0.008
GR	-0.069	-0.101	0.031	0.03				GR	-0.083	0.022	-0.105	-0.026
PGR	-0.07	0.006	-0.076	-0.032				PGR	0.07	0.122	-0.052	0.002
SIRT	0.009	0.036	-0.027	-0.043				SIRT	-0.018	0.071	-0.089	0.108
HMGCR	-0.025	0	-0.025	0.018				HMGCR	-0.002	-0.013	0.011	0.076
AUTOPHAGY	-0.024	0.002	-0.026	-0.035				AUTOPHAGY	0.009	0.084	-0.075	0.095
IMPDH1	0.045	-0.002	0.047	-0.028				IMPDH1	-0.096	-0.054	-0.042	0.074
GR	-0.019	-0.01	-0.01	-0.013				GR	-0.049	-0.031	-0.018	-0.041
ACHE	-0.035	0.026	-0.061	0.047				ACHE	0.11	0.084	0.026	0.016
COX	0.101	0.007	0.094	-0.033				COX	0.006	-0.003	0.009	-0.004
IRON CHELATION	0.08	0.027	0.053	0				IRON CHELATION	-0.005	-0.167	0.162	-0.051
ADRA1	-0.089	-0.058	-0.031	-0.048				ADRA1	-0.051	0.028	-0.078	0.002
POLA	0.006	0.088	-0.083	-0.034				POLA	0.03	0.057	-0.027	0.099
ER	0.007	-0.031	0.039	0.013				ER	-0.043	-0.016	-0.028	-0.027
TRPV1	0.004	-0.037	0.041	0.013				TRPV1	-0.075	-0.033	-0.042	-0.016
CYP11B1	-0.067	-0.045	-0.022	-0.064				CYP11B1	-0.017	-0.015	-0.002	-0.018
ADRA1	0.026	0.002	0.024	-0.006				ADRA1	-0.012	-0.023	0.011	0.095
GR	-0.117	-0.149	0.032	0.004				GR	-0.08	0.053	-0.132	-0.107
HT1	-0.021	-0.018	-0.003	-0.014				HT1	-0.095	-0.099	0.004	-0.016
GRIN1	0.012	0.027	-0.016	0.024				GRIN1	-0.043	0.002	-0.045	0
CYP19A1	-0.007	-0.024	0.017	0.011				CYP19A1	-0.067	-0.05	-0.017	0.048
HTR	-0.063	0.008	-0.071	-0.031				HTR	-0.034	0.058	-0.092	0.016
PDE3	0.018	-0.034	0.052	-0.007				PDE3	0.011	-0.002	0.013	0.003
ATP4	-0.012	-0.027	0.015	-0.035				ATP4	-0.037	0.02	-0.057	0.061
POLA	0.011	0.024	-0.014	-0.002				POLA	-0.063	-0.092	0.029	0.019
ACE	-0.084	-0.059	-0.024	-0.096				ACE	-0.02	-0.008	-0.011	0
UQCR11	-0.136	-0.115	-0.021	-0.04				UQCR11	0.142	0.085	0.057	-0.004
ADENYLYL CYCLASE	0.005	0.06	-0.055	-0.056				ADENYLYL CYCLASE	0.068	0.068	0	0.08
HMGCR	-0.039	-0.017	-0.022	-0.032				HMGCR	-0.002	-0.004	0.002	0.035
DNMT	0.02	0.03	-0.01	-0.013				DNMT	-0.037	-0.094	0.056	0.007
IPLA2	0.026	-0.009	0.034	0.014				IPLA2	0.088	0.056	0.033	0.095
NFKB	0.056	0.02	0.035	-0.006				NFKB	-0.172	-0.221	0.049	-0.01
POLA	0.123	0.088	0.036	0.034				POLA	-0.158	-0.15	-0.008	-0.017
POLA	0.013	-0.004	0.017	-0.002				POLA	-0.025	0.014	-0.039	-0.011
POLA	0.138	0.16	-0.022	0.016				POLA	-0.169	-0.165	-0.004	0.017
ODC	-0.052	0.007	-0.06	-0.02				ODC	0.019	0.012	0.007	0.036
CDK	0.004	-0.001	0.005	0.01				CDK	-0.048	-0.031	-0.017	0.011
SLC6A	-0.034	0.02	-0.054	0.021				SLC6A	0.041	0.005	0.036	-0.016
PNMT	-0.05	-0.046	-0.004	0.011				PNMT	0.098	-0.11	0.208	-0.03
NOS	0.03	0.038	-0.008	0.016				NOS	-0.066	-0.098	0.031	-0.044
GLUR	-0.01	-0.03	0.021	-0.02				GLUR	0.053	0.071	-0.018	0.087
PDE	0.039	-0.009	0.048	-0.036				PDE	-0.014	-0.086	0.072	0.015
HIF1A	-0.079	0.062	-0.141	0.015				HIF1A	-0.033	-0.018	-0.015	0.018
HMGCR	0.042	-0.032	0.073	0.025				HMGCR	-0.025	-0.066	0.041	0.005
FLAP	0.084	0.102	-0.018	0.003				FLAP	0.031	-0.031	0.062	-0.039
NOS	-0.002	-0.068	0.066	-0.053				NOS	0.118	0.054	0.064	0.159
NA	0.009	0.102	-0.093	-0.004				NA	0.078	0.09	-0.012	0.039
GUCY	0.105	0.104	0.002	0.009				GUCY	-0.012	0.041	-0.053	0.051
GUCY	0.047	-0.021	0.068	-0.016				GUCY	0.036	-0.013	0.05	-0.001
SLC16A	0.025	0.063	-0.037	-0.016				SLC16A	0.038	0.076	-0.038	-0.018
AR	0.007	-0.018	0.026	-0.034				AR	-0.159	-0.111	-0.048	0.007
NADH	-0.084	-0.091	0.007	-0.049				NADH	-0.001	0.051	-0.052	-0.015
EHMT2	-0.025	-0.029	0.004	-0.01				EHMT2	-0.106	-0.081	-0.025	0.035
HMGCR	0.071	0.092	-0.021	0.011				HMGCR	0.037	-0.1	0.137	0.049
AR	-0.045	-0.054	0.009	0.009				AR	-0.068	-0.006	-0.062	0.07
JAK	-0.077	-0.056	-0.022	-0.024				JAK	-0.14	-0.111	-0.03	-0.101
LRRK2	0.049	-0.017	0.065	-0.042				LRRK2	-0.029	0.025	-0.053	0.003
SPR	-0.043	-0.008	-0.034	0.022				SPR	-0.005	-0.023	0.018	-0.029
GR	0.066	0.066	0	0.074				GR	-0.112	0.023	-0.135	-0.131
P53	-0.135	-0.124	-0.012	-0.018				P53	0.03	0.004	0.026	-0.053
P-GP	0.011	-0.025	0.036	-0.008				P-GP	0.011	0.019	-0.007	0.075
NA	-0.002	0.023	-0.024	-0.065				NA	0.018	0.039	-0.021	-0.014
CPT1B	-0.054	-0.008	-0.046	-0.053				CPT1B	0.043	0.024	0.019	-0.007
RXR	-0.025	0	-0.025	0.073				RXR	0.022	0.106	-0.084	0.095
IMPDH1	0.053	0.036	0.018	-0.12				IMPDH1	0.04	-0.049	0.089	-0.038
CETP	0.032	0.055	-0.023	-0.061				CETP	-0.016	0.032	-0.048	0.006
VKORC	0.018	0.02	-0.002	-0.015				VKORC	-0.018	0.019	-0.037	0
MITOCHONDRIA INH	-0.042	-0.054	0.012	-0.055				MITOCHONDRIA INH	-0.04	-0.041	0.001	-0.009
ACHE	0.04	0.034	0.006	0.055				ACHE	0.029	-0.003	0.033	0.033
HTR	-0.088	-0.093	0.004	-0.077				HTR	0.01	-0.006	0.016	0.018
PDGFR	-0.021	-0.021	0	-0.018				PDGFR	-0.11	0.028	-0.138	0.004
KIF11	0.063	0.147	-0.084	0.029				KIF11	-0.001	0.033	-0.034	-0.058
PDE1	-0.009	0.018	-0.027	-0.03				PDE1	0.053	-0.028	0.08	-0.023
GOLGI	-0.037	-0.044	0.007	0.028				GOLGI	-0.025	-0.046	0.021	0.037
CXCR4	0.011	0.032	-0.021	-0.058				CXCR4	-0.022	0.039	-0.061	0.004
HMGCR	-0.027	-0.047	0.02	-0.001				HMGCR	-0.018	-0.052	0.034	0.051
PPAR	0.004	0.042	-0.039	-0.034				PPAR	-0.019	0.086	-0.105	0.098
PPAR	-0.009	-0.006	-0.003	0.039				PPAR	-0.037	-0.057	0.019	0.001
ADRA1	0.011	-0.012	0.023	0.003				ADRA1	0.015	0	0.015	-0.02
TRIO	0.01	0.034	-0.025	-0.013				TRIO	0.043	0.033	0.01	-0.013
HDAC	0.048	0.067	-0.019	0.055				HDAC	-0.108	-0.105	-0.003	0.011
HDAC	0.125	-0.004	0.129	0.023				HDAC	-0.068	-0.039	-0.029	0
COX	-0.074	-0.086	0.012	-0.058				COX	0.027	0.045	-0.019	-0.009
TEAD	0.027	-0.027	0.055	0.009				TEAD	-0.01	0.038	-0.049	-0.021
POLA	0.007	0.018	-0.011	-0.016				POLA	-0.093	-0.152	0.059	0.001
CDK	-0.044	-0.032	-0.012	0.039				CDK	0.012	-0.044	0.056	-0.015
CDK	-0.146	-0.151	0.005	-0.028				CDK	-0.086	-0.143	0.057	-0.052
IGF1R	-0.103	-0.043	-0.061	-0.011				IGF1R	-0.046	-0.018	-0.027	-0.005
PLA	-0.018	-0.05	0.032	0.046				PLA	-0.011	0.018	-0.029	-0.024
DPP4	-0.006	-0.007	0.002	0.023				DPP4	-0.073	-0.011	-0.061	0.008
HRH	-0.069	-0.098	0.029	0.035				HRH	-0.083	-0.03	-0.053	0.01
COX	-0.007	0.036	-0.044	0.086				COX	0.145	0.079	0.066	-0.029
SLC5A	0.052	0.041	0.01	-0.025				SLC5A	0.027	0.024	0.003	0.079
HTR	0.055	0.071	-0.016	-0.007				HTR	-0.014	-0.04	0.025	-0.004
NPC1L1	0	0.003	-0.003	0.003				NPC1L1	0.068	0.105	-0.037	0.105
DAG	-0.023	-0.045	0.021	0.011				DAG	0	-0.084	0.083	-0.031
CYP19A1	-0.05	-0.03	-0.02	0.047				CYP19A1	0.024	0.047	-0.022	0.046
FARNESYLTRANSFERASE	-0.012	-0.069	0.057	-0.041				FARNESYLTRANSFERASE	-0.019	-0.018	0	-0.002
TOP2A	0.021	-0.027	0.048	0				TOP2A	-0.038	-0.05	0.012	0.001
POLA	-0.035	-0.015	-0.02	0.005				POLA	0.019	0.032	-0.012	0.023
HTR	-0.014	-0.018	0.004	-0.05				HTR	-0.038	0.01	-0.048	0.032
FAS	-0.057	-0.046	-0.012	0.001				FAS	-0.17	-0.218	0.047	-0.016
POLA	-0.044	-0.039	-0.006	-0.02				POLA	-0.067	-0.028	-0.039	-0.014
POLA	-0.119	-0.039	-0.08	-0.038				POLA	-0.017	-0.031	0.014	-0.034
SLC16A	0.038	0.059	-0.02	-0.032				SLC16A	0	0.021	-0.021	0.055
MT-CO1	0.076	0.032	0.044	0.035				MT-CO1	-0.004	0.009	-0.013	0.03
HDAC	0.046	0.042	0.004	0.044				HDAC	0.012	-0.064	0.076	0.034
ACE	0.052	-0.03	0.082	0.007				ACE	-0.006	0.01	-0.016	-0.01
SLC6A	-0.075	-0.025	-0.05	-0.046				SLC6A	-0.078	-0.002	-0.076	-0.068
NA	0	0.041	-0.041	0.025				NA	0.031	0.098	-0.067	-0.045
CHRM	0.052	0.031	0.021	0.07				CHRM	-0.003	0.072	-0.075	0.051
NOX1	-0.071	-0.077	0.005	-0.006				NOX1	-0.027	-0.012	-0.016	0.02
DPP	0.011	0.014	-0.003	-0.032				DPP	0.037	0.11	-0.073	0.064
MET	0.012	0.023	-0.011	-0.002				MET	-0.108	-0.113	0.005	-0.042
SYK	-0.041	-0.184	0.143	-0.009				SYK	-0.075	-0.052	-0.023	-0.066
PI3K	-0.156	-0.17	0.014	-0.065				PI3K	-0.186	-0.141	-0.045	-0.048
CASP	0	-0.001	0.001	0.003				CASP	-0.013	0.026	-0.039	-0.001
MEK	0.029	0.127	-0.098	-0.063				MEK	0.051	0.237	-0.186	-0.057
MAN1	-0.045	-0.028	-0.017	-0.035				MAN1	0.087	0.073	0.015	-0.009
ERK	0.091	0.125	-0.033	-0.066				ERK	0.027	0.13	-0.103	-0.054
ER	0.014	0.004	0.01	-0.037				ER	-0.021	-0.049	0.028	0.025
MEK	-0.017	0.116	-0.133	-0.143				MEK	0.05	0.269	-0.219	-0.094
NUAK	0.037	-0.003	0.039	-0.004				NUAK	-0.026	-0.004	-0.022	-0.036
CDK	-0.112	-0.048	-0.064	-0.109				CDK	-0.032	-0.034	0.002	-0.014
VDR	0.075	0.147	-0.071	0.021				VDR	0.056	0.213	-0.156	-0.035
SGK	-0.129	-0.034	-0.095	-0.04				SGK	-0.171	-0.035	-0.136	0.006
AR	0.028	0.021	0.006	0.032				AR	-0.047	-0.016	-0.031	-0.022
EIF4A	-0.005	-0.004	0	-0.034				EIF4A	0.001	-0.012	0.012	-0.005
TUBB	0.069	0.006	0.063	0.031				TUBB	0.002	-0.048	0.05	0.08
HDAC	0.071	0.072	-0.001	0.02				HDAC	-0.048	-0.052	0.004	-0.002
EHMT2	-0.043	-0.08	0.038	-0.055				EHMT2	-0.014	-0.021	0.008	-0.047
MTOR	-0.128	-0.123	-0.005	0				MTOR	-0.028	0.076	-0.103	0.008
EHMT2	-0.008	-0.035	0.027	0.008				EHMT2	-0.054	-0.012	-0.041	-0.015
NAMPT	-0.052	-0.046	-0.006	-0.021				NAMPT	-0.015	-0.024	0.01	0.001
TTK	-0.077	-0.024	-0.052	0.007				TTK	-0.046	-0.045	0	0.018
SCD	0.049	0.05	-0.001	0.009				SCD	0.201	0.306	-0.105	0.014
ERK	0.073	0.104	-0.03	-0.041				ERK	0.026	0.098	-0.071	0.014
HDAC	0.031	0.004	0.027	-0.035				HDAC	-0.075	-0.112	0.038	0
POLA	-0.008	-0.034	0.026	-0.031				POLA	0.053	0.03	0.023	0.001
LRRK2	-0.031	-0.061	0.03	-0.02				LRRK2	-0.038	0.034	-0.073	-0.106
HDAC	0.07	-0.004	0.074	0.003				HDAC	-0.185	-0.171	-0.014	0.04
TNKS	-0.216	-0.146	-0.07	-0.107				TNKS	-0.16	-0.042	-0.118	-0.032
MAP3K8	-0.028	0.06	-0.088	-0.019				MAP3K8	-0.009	0.035	-0.044	-0.018
BTK	-0.064	0.001	-0.065	0.017				BTK	-0.005	0.053	-0.058	0.033
TOP1	0.016	-0.016	0.032	0.002				TOP1	-0.094	-0.108	0.014	0.03
RXR	-0.028	0.01	-0.038	-0.058				RXR	-0.059	-0.035	-0.024	-0.05
ACAC	0.068	0.068	0	0.048				ACAC	-0.013	0.003	-0.016	0.06
PI3K	-0.058	-0.009	-0.048	-0.011				PI3K	0.025	0.037	-0.012	0.02
TKT	-0.007	0.041	-0.048	0.024				TKT	0.004	-0.047	0.051	0.004
P2X7	-0.031	-0.061	0.03	-0.037				P2X7	-0.056	-0.058	0.003	-0.01
CHRM	0.061	0.022	0.039	-0.005				CHRM	0.008	-0.037	0.045	0.013
ADCY	0.021	0.01	0.011	-0.021				ADCY	0.014	-0.027	0.041	-0.06
CHK1	0.003	0.013	-0.01	0.018				CHK1	0.134	0.101	0.033	0.071
CHK1	0.011	0.023	-0.012	0.015				CHK1	0.08	0.087	-0.008	-0.011
JAK	-0.011	-0.039	0.028	-0.017				JAK	-0.083	-0.075	-0.008	-0.024
MAP4K4	-0.027	0.021	-0.048	0.03				MAP4K4	0.076	0.063	0.013	0.088
TNKS	-0.213	-0.152	-0.061	-0.086				TNKS	-0.183	0.016	-0.199	0.039
BCL2	-0.016	0.013	-0.03	-0.014				BCL2	0.062	-0.028	0.09	0.007
HDAC	-0.027	-0.05	0.023	0.03				HDAC	-0.034	-0.096	0.062	-0.015
GLS	-0.054	0.018	-0.071	-0.004				GLS	-0.029	0.017	-0.046	-0.05
DHFR	0.019	0.042	-0.023	-0.03				DHFR	0.097	0.006	0.091	-0.044
TYK2	0.129	0.054	0.075	0.011				TYK2	-0.021	-0.107	0.086	0.017
CAPN1	-0.027	-0.008	-0.019	-0.023				CAPN1	0.036	-0.063	0.099	-0.025
CAPN1	0.084	-0.026	0.109	-0.024				CAPN1	-0.114	-0.09	-0.023	0.005
PIM	-0.155	-0.029	-0.125	-0.061				PIM	-0.135	-0.035	-0.1	-0.032
PDK1	-0.078	-0.026	-0.052	-0.044				PDK1	-0.081	-0.044	-0.037	0.002
MEK	0.056	0.223	-0.167	-0.057				MEK	0.193	0.238	-0.045	-0.084
ERK	0.098	0.179	-0.081	-0.04				ERK	0.015	0.088	-0.073	-0.116
NAMPT	-0.033	-0.045	0.012	-0.054				NAMPT	-0.023	-0.009	-0.014	0.008
NAMPT	-0.04	-0.02	-0.02	-0.022				NAMPT	0.018	0.054	-0.036	0.032
AXL	0.044	0.079	-0.036	0.031				AXL	-0.013	0.001	-0.015	-0.013
BTK	-0.1	-0.057	-0.044	0.009				BTK	-0.14	-0.053	-0.087	-0.044
BTK	-0.009	0.012	-0.022	0.013				BTK	0.025	0.039	-0.014	0.06
CSNK2	-0.067	0.028	-0.095	-0.013				CSNK2	0.04	0.031	0.009	-0.016
CHK1	-0.011	-0.042	0.031	0.006				CHK1	0.109	0.067	0.042	0.027
ERBB	-0.077	-0.018	-0.06	0.002				ERBB	0.06	0.175	-0.115	-0.078
IRAK	-0.006	-0.03	0.023	0.02				IRAK	-0.064	-0.003	-0.061	0.073
PAK	-0.117	-0.192	0.075	-0.046				PAK	0.012	-0.009	0.021	-0.068
CPTA1	-0.023	-0.007	-0.016	0.023				CPTA1	0.018	0.006	0.013	0.14
MAO-B	-0.02	-0.015	-0.004	-0.02				MAO-B	-0.099	-0.074	-0.025	0.024
SRC	-0.084	-0.036	-0.048	-0.081				SRC	0.083	0.184	-0.101	0.028
ER	-0.036	-0.037	0	0.008				ER	-0.092	-0.026	-0.067	-0.045
GSK3	0.021	-0.007	0.028	-0.06				GSK3	-0.071	-0.096	0.025	-0.042
PDK1	0.04	0.033	0.007	0.025				PDK1	-0.065	-0.048	-0.016	0.023
STAT3	0.012	0.007	0.005	0.034				STAT3	0.003	0.037	-0.034	0.061
HK2	-0.01	0.012	-0.021	0.01				HK2	0.012	-0.015	0.027	0.006
ACTR	-0.144	-0.06	-0.084	-0.004				ACTR	-0.226	-0.174	-0.053	-0.023
TGFBR	0.111	0.079	0.032	-0.001				TGFBR	-0.076	-0.03	-0.046	0.011
CDC25	0.051	0.013	0.038	0.038				CDC25	-0.122	-0.118	-0.004	-0.019
DNMT	-0.093	-0.01	-0.083	-0.018				DNMT	-0.106	-0.091	-0.015	-0.061
ICAM	0.055	0.004	0.052	0.08				ICAM	-0.16	-0.019	-0.141	-0.015
PTK2	-0.021	-0.012	-0.008	-0.093				PTK2	-0.068	-0.052	-0.017	-0.062
HSP70	0.02	0.049	-0.029	-0.018				HSP70	-0.005	0.011	-0.016	-0.035
GNPT	-0.011	-0.089	0.078	-0.101				GNPT	0.006	0.021	-0.015	0.041
HSP90	0.025	0.042	-0.017	0.065				HSP90	-0.253	-0.226	-0.027	-0.03
TOP1	0.008	-0.006	0.013	-0.001				TOP1	-0.094	-0.109	0.015	0.008
RSK	-0.026	-0.038	0.012	-0.057				RSK	-0.147	-0.117	-0.029	-0.017
LIP	-0.046	-0.014	-0.033	-0.067				LIP	-0.03	0.046	-0.075	0.024
CDK	-0.046	-0.109	0.063	-0.072				CDK	-0.004	-0.019	0.015	0.035
NAMPT	-0.048	-0.066	0.018	-0.015				NAMPT	0.05	0.075	-0.025	0.008
IGF1R	-0.196	-0.144	-0.052	0.006				IGF1R	-0.084	-0.038	-0.045	0.001
PDGFR	-0.051	-0.016	-0.035	-0.042				PDGFR	-0.065	0.022	-0.087	-0.044
BRD	-0.176	-0.096	-0.081	-0.014				BRD	-0.139	-0.043	-0.096	0.001
PAN-KINASE	0.021	0.031	-0.01	-0.022				PAN-KINASE	-0.118	-0.067	-0.051	-0.108
IAP	0.015	0.037	-0.021	0.017				IAP	-0.049	-0.046	-0.003	-0.017
COX	-0.008	-0.036	0.028	-0.013				COX	-0.039	-0.064	0.026	-0.034
HEC1	-0.114	-0.063	-0.051	-0.138				HEC1	-0.145	-0.028	-0.116	-0.028
S1P1	0.038	0.003	0.035	0.02				S1P1	0.001	-0.129	0.13	-0.062
P-GP	-0.063	-0.027	-0.036	-0.005				P-GP	-0.014	0.05	-0.064	0.013
GGTASE	-0.067	-0.008	-0.06	0.002				GGTASE	-0.018	0.01	-0.029	0.035
BISPHOSPHONATE	0.026	0.04	-0.014	0.012				BISPHOSPHONATE	0.023	-0.124	0.147	-0.095
P38	-0.001	0.006	-0.007	-0.001				P38	-0.075	-0.005	-0.07	-0.037
RAC	0.012	-0.005	0.017	0.009				RAC	-0.126	-0.01	-0.117	-0.04
SRC	-0.007	-0.034	0.026	-0.022				SRC	-0.067	-0.035	-0.032	0.007
TOP2A	-0.042	-0.035	-0.007	0				TOP2A	-0.082	-0.025	-0.057	-0.058
POLA	0.081	0.091	-0.011	0.001				POLA	0.039	-0.043	0.083	0.018
COX	-0.097	-0.09	-0.007	-0.042				COX	0.026	0.051	-0.025	-0.006
CDK	-0.004	0.002	-0.006	-0.01				CDK	-0.116	-0.008	-0.108	0.034
NAMPT	0.016	-0.051	0.067	-0.031				NAMPT	0.043	-0.054	0.097	0.003
ACAC	-0.084	-0.058	-0.026	-0.106				ACAC	0.182	0.186	-0.004	0.073
NA	-0.03	-0.045	0.015	0.005				NA	-0.033	0.033	-0.066	-0.059
SLC9	0.013	0.02	-0.007	0.036				SLC9	0.097	0.044	0.053	0.109
SLC5	-0.005	0.025	-0.03	0.015				SLC5	0.025	0.082	-0.058	0.068
TERT	0.061	0.048	0.013	0.033				TERT	0.086	0.028	0.058	-0.023
XDH	0.034	-0.014	0.048	-0.03				XDH	-0.111	-0.143	0.032	0.004
CYP19A1	-0.123	-0.114	-0.009	-0.006				CYP19A1	-0.011	-0.004	-0.007	-0.003
HDAC	0.012	-0.053	0.065	-0.015				HDAC	-0.07	-0.089	0.019	-0.019
PDE4	0.037	0.009	0.028	-0.019				PDE4	-0.029	0.045	-0.074	0.011
LAP3	-0.074	-0.098	0.024	-0.006				LAP3	-0.095	-0.198	0.103	0.001
TGFBR	0.036	0.074	-0.038	-0.032				TGFBR	0.026	0.037	-0.01	0.024
ACE	0.037	0.011	0.027	-0.042				ACE	0.093	0.073	0.019	0.065
ATM	-0.15	-0.112	-0.038	-0.056				ATM	-0.154	-0.088	-0.065	0.004
GSK3	0.052	0.05	0.002	0.008				GSK3	-0.083	-0.085	0.002	-0.005
P38	-0.018	0.014	-0.032	-0.016				P38	-0.013	0.003	-0.016	-0.02
DNMT	-0.055	-0.068	0.013	0.087				DNMT	-0.076	-0.162	0.086	0.058
HSP90	-0.154	-0.16	0.006	-0.006				HSP90	-0.057	-0.09	0.033	0.04
WEE1	-0.045	-0.063	0.018	0.007				WEE1	-0.028	-0.05	0.022	-0.027
ALOX	0.011	0.034	-0.023	-0.001				ALOX	0.025	0.029	-0.004	0.006
SIRT	-0.092	-0.086	-0.005	-0.086				SIRT	-0.136	-0.076	-0.06	-0.028
ADA	0.039	0.047	-0.008	0.055				ADA	0.046	-0.001	0.048	0.035
GAA	-0.087	-0.035	-0.052	0.036				GAA	0.011	0.004	0.007	0.021
ACAT	-0.034	-0.028	-0.006	-0.056				ACAT	0.015	0.033	-0.019	-0.019
RARA	-0.044	-0.077	0.033	0.031				RARA	-0.025	0.021	-0.046	-0.012
FFAR1	-0.003	-0.069	0.067	-0.061				FFAR1	-0.068	-0.035	-0.034	0.038
TGFBR	0.079	0.048	0.031	0.013				TGFBR	0.048	0.113	-0.065	-0.031
PARP	-0.003	-0.025	0.022	-0.05				PARP	0.026	-0.011	0.037	0.095
HT2R	-0.017	0.037	-0.055	0.01				HT2R	0.011	-0.036	0.047	0.01
ACVR	0.004	-0.006	0.01	-0.021				ACVR	0.007	-0.045	0.052	-0.014
GBF1	-0.014	-0.034	0.02	0.012				GBF1	0.004	0.097	-0.094	0.002
PLA	-0.016	0.046	-0.062	0.006				PLA	-0.048	0.091	-0.139	0.082
PRKDC	-0.008	0.009	-0.018	-0.052				PRKDC	0.088	0.127	-0.038	0.092
NTRK	-0.105	-0.086	-0.019	-0.076				NTRK	-0.084	-0.055	-0.029	-0.177
RPS6KB1	-0.016	-0.014	-0.002	-0.055				RPS6KB1	-0.105	-0.055	-0.05	0.018
CTSK	-0.002	0.012	-0.013	0.024				CTSK	0.094	-0.025	0.119	-0.02
FAAH	0.002	0.063	-0.061	-0.023				FAAH	0.008	0.123	-0.115	0.087
MMP	-0.044	0.021	-0.065	-0.028				MMP	-0.034	-0.024	-0.01	-0.019
LPAR	-0.039	-0.077	0.037	-0.025				LPAR	0.092	0.059	0.033	0.021
CASP	-0.044	-0.041	-0.004	0.009				CASP	-0.068	-0.034	-0.035	-0.006
LCK	-0.029	-0.08	0.051	-0.055				LCK	0.007	-0.003	0.01	0.008
BISPHOSPHONATE	-0.026	0.003	-0.029	-0.042				BISPHOSPHONATE	0.046	0.077	-0.031	0.062
PDE5	-0.101	-0.059	-0.043	-0.015				PDE5	-0.1	-0.077	-0.023	0.011
NA	0.102	0.079	0.024	0.015				NA	0.093	0.063	0.031	0.018
POLA	0.009	0.015	-0.005	-0.027				POLA	0.016	0.047	-0.031	0.09
AGTR1	0.023	-0.004	0.027	-0.069				AGTR1	0.028	-0.002	0.03	0.006
AGTR1	-0.036	-0.012	-0.025	-0.042				AGTR1	0.019	0.019	0	-0.001
EIF2AK3	0.114	0.015	0.099	0.055				EIF2AK3	-0.027	0.02	-0.047	-0.056
KDM5	-0.055	-0.002	-0.053	0.007				KDM5	0.027	0.064	-0.037	0.025
KDM5	0.006	0.032	-0.027	-0.005				KDM5	-0.002	-0.038	0.036	0.001
DOT1L	-0.008	0.068	-0.076	-0.005				DOT1L	0.018	0.025	-0.007	-0.021
EIF4E	-0.086	0	-0.086	0.028				EIF4E	0.014	0.022	-0.008	0.003
MAP4K4	0.047	0.051	-0.004	-0.066				MAP4K4	-0.051	0.047	-0.098	-0.032
TOP2A	-0.016	-0.043	0.028	0.006				TOP2A	-0.064	-0.009	-0.055	0.031
FADS	-0.015	-0.022	0.007	0.036				FADS	-0.01	-0.075	0.066	0.035
PDE5	0.017	0.037	-0.02	0.004				PDE5	-0.007	-0.039	0.033	-0.025
PRKA	-0.042	-0.047	0.005	0.003				PRKA	0.007	0.002	0.004	-0.021
SLC16A	0.003	-0.033	0.036	0.029				SLC16A	0.082	0.011	0.071	0.005
PSMA1	0.059	0.03	0.029	0.005				PSMA1	-0.038	0.003	-0.041	0.087
MRE11	-0.012	0.014	-0.026	-0.008				MRE11	-0.024	-0.029	0.006	-0.047
PSMA1	0.142	0.088	0.053	0.004				PSMA1	0.036	0.011	0.025	-0.012
HMGCR	-0.101	-0.051	-0.051	-0.06				HMGCR	-0.053	-0.04	-0.013	-0.039
CDK	-0.038	-0.033	-0.006	0.072				CDK	-0.143	-0.078	-0.065	-0.044
ERK	0.12	0.077	0.043	-0.032				ERK	0.032	0.09	-0.058	-0.017
PSMA1	-0.036	-0.122	0.086	-0.054				PSMA1	0.077	0.039	0.038	0.045
NFKB	0	0.028	-0.029	0.049				NFKB	0	-0.036	0.036	0.013
BTK	-0.118	-0.107	-0.012	-0.072				BTK	-0.139	-0.109	-0.03	-0.023
ALK	-0.119	-0.109	-0.011	-0.017				ALK	-0.019	0.034	-0.053	-0.055
PROTEASE	-0.006	0.023	-0.029	0.015				PROTEASE	0.002	-0.014	0.016	0.066
KMT2	0.114	0.02	0.094	-0.033				KMT2	0.031	0.084	-0.053	0.055
NTRK	-0.008	-0.078	0.07	-0.037				NTRK	-0.071	-0.091	0.02	-0.038
POLA	0.012	0.017	-0.004	0.015				POLA	-0.095	-0.088	-0.007	0.009
FABP	0.094	0.01	0.084	-0.008				FABP	0.149	-0.02	0.169	-0.028
MDM2	0.067	0.003	0.064	0.017				MDM2	0.001	-0.001	0.002	-0.022
HSP90	-0.029	0.012	-0.041	-0.004				HSP90	-0.077	-0.079	0.002	-0.013
PLK1	-0.015	-0.042	0.027	-0.057				PLK1	0.053	-0.008	0.061	0.121
GABRA	-0.086	-0.066	-0.02	-0.083				GABRA	-0.044	0.023	-0.067	-0.006
EGFR	-0.058	-0.032	-0.026	-0.092				EGFR	-0.013	0.046	-0.059	-0.01
POLA	0.03	0.006	0.023	-0.006				POLA	-0.044	-0.073	0.029	0.02
CDK	-0.037	-0.078	0.041	-0.066				CDK	0.027	0.007	0.02	0.034
BRPF1	-0.044	-0.118	0.074	0.042				BRPF1	-0.014	-0.034	0.019	-0.013
BTK	0.012	-0.001	0.013	-0.04				BTK	-0.098	-0.065	-0.033	-0.102
KDM6	-0.031	-0.027	-0.003	-0.021				KDM6	0.011	-0.073	0.085	-0.051
LDH	0.012	-0.003	0.015	-0.109				LDH	0.056	0.02	0.036	0.049
ITK	-0.066	-0.063	-0.003	-0.07				ITK	-0.039	0.008	-0.047	-0.06
BRD	-0.022	-0.015	-0.007	0.032				BRD	-0.023	0.031	-0.054	-0.016
BRD	-0.002	-0.05	0.048	-0.019				BRD	-0.014	-0.036	0.022	-0.034
ITK	-0.089	-0.002	-0.087	-0.031				ITK	-0.03	0.053	-0.082	-0.005
BTK	0.038	0.042	-0.004	0.009				BTK	0.058	0.155	-0.097	-0.126
ITK	-0.145	0.023	-0.168	0.014				ITK	-0.046	0.162	-0.208	-0.031
KDM6	0.093	0.035	0.058	-0.023				KDM6	-0.046	-0.043	-0.003	0.009
CDK	0.039	0.065	-0.025	-0.016				CDK	0.029	0.094	-0.065	0.031
KMT2	0.038	0.014	0.024	0.017				KMT2	0.007	0.023	-0.016	-0.015
RAF	0.076	0.06	0.016	-0.016				RAF	0.054	0.045	0.008	0.018
TNKS	-0.095	-0.093	-0.002	0.003				TNKS	-0.31	-0.03	-0.28	-0.067
IAP	-0.057	-0.074	0.017	-0.006				IAP	-0.009	-0.07	0.06	0.002
IAP	-0.129	-0.067	-0.063	-0.041				IAP	0.022	-0.079	0.101	0.008
SB 204990	-0.056	0.047	-0.103	-0.089				SB 204990	0.064	0.133	-0.069	0.006
MDM2	-0.05	-0.032	-0.018	-0.032				MDM2	-0.081	-0.065	-0.017	0.043
KDM1	-0.003	-0.023	0.02	0.006				KDM1	-0.104	0.002	-0.107	0.072
AURK	-0.013	-0.014	0.001	-0.02				AURK	-0.041	-0.088	0.046	-0.041
FGFR	-0.164	-0.018	-0.146	-0.016				FGFR	-0.053	0.003	-0.056	0.046
BRD	-0.045	0.026	-0.071	0.057				BRD	-0.134	0.02	-0.154	-0.039
CDK	0.055	0.047	0.008	0.031				CDK	-0.012	0.009	-0.021	-0.139
CBP	-0.04	-0.029	-0.011	-0.028				CBP	-0.042	-0.01	-0.033	-0.04
CBP	-0.293	-0.151	-0.142	-0.045				CBP	-0.182	-0.085	-0.097	-0.04
EZH	-0.147	-0.062	-0.086	-0.047				EZH	-0.066	0.012	-0.079	-0.052
KDM2B	-0.108	-0.052	-0.056	-0.063				KDM2B	-0.056	-0.07	0.014	-0.002
BAZ2	-0.078	0.012	-0.09	-0.012				BAZ2	-0.105	0.013	-0.119	-0.065
RAS	0.066	0.031	0.035	0.005				RAS	0.076	-0.049	0.125	-0.002
DLK	-0.068	-0.024	-0.045	-0.027				DLK	-0.079	0.005	-0.084	-0.003
LDH	-0.12	-0.053	-0.067	-0.081				LDH	0.031	-0.063	0.094	0.041
NIK	-0.022	-0.018	-0.004	-0.044				NIK	0.03	0.025	0.005	-0.027
SETD	-0.011	-0.033	0.022	-0.036				SETD	0.019	0.011	0.007	0.005
PIM	-0.132	-0.009	-0.123	-0.027				PIM	-0.108	-0.055	-0.053	0.054
PIM	-0.232	-0.07	-0.162	-0.074				PIM	-0.017	0.028	-0.045	-0.02
PTK2	-0.074	-0.033	-0.042	-0.006				PTK2	-0.077	-0.043	-0.035	-0.094
TUBB	-0.144	-0.093	-0.052	-0.083				TUBB	-0.144	-0.129	-0.016	0.014
DR5	0.044	0.013	0.03	0				DR5	-0.068	-0.05	-0.018	-0.04
PSENEN	0.051	0.008	0.043	0.021				PSENEN	-0.002	-0.032	0.03	0.028
IGF1R	-0.278	-0.284	0.006	-0.055				IGF1R	-0.106	-0.015	-0.091	-0.046
KDM2B	-0.086	-0.03	-0.056	-0.155				KDM2B	-0.033	0.027	-0.06	-0.023
MTOR	-0.272	-0.222	-0.05	-0.081				MTOR	-0.317	-0.3	-0.017	-0.073
ITK	-0.057	-0.047	-0.01	-0.028				ITK	-0.118	-0.083	-0.036	-0.043
TUBB	0.019	0.068	-0.049	0				TUBB	-0.187	-0.121	-0.066	-0.114
DLK	-0.049	-0.037	-0.011	-0.032				DLK	0.001	-0.071	0.072	-0.042
CBP	0.054	0.104	-0.049	0.03				CBP	-0.035	-0.037	0.002	-0.061
KDM2B	-0.062	0.036	-0.098	-0.057				KDM2B	-0.006	0.114	-0.12	0.115
PIM	-0.196	-0.08	-0.116	-0.083				PIM	-0.009	0.014	-0.023	-0.041
CBP	-0.114	-0.02	-0.095	-0.009				CBP	-0.028	-0.001	-0.027	-0.064
CARM1	-0.035	-0.083	0.048	-0.064				CARM1	-0.131	-0.109	-0.021	-0.027
ERK	0.042	0.065	-0.023	-0.042				ERK	-0.004	0.116	-0.12	-0.038
EZH	-0.067	0.006	-0.073	0.043				EZH	-0.083	-0.059	-0.024	-0.036
KDM1	-0.055	0.012	-0.067	0.012				KDM1	-0.038	0.027	-0.065	-0.009
RHOA	-0.01	-0.02	0.01	0.01				RHOA	-0.06	-0.045	-0.016	-0.027
ROR	0.01	0.035	-0.025	0.005				ROR	0.046	0.038	0.007	0.009
PERK	0.107	0.034	0.074	0.025				PERK	-0.059	-0.052	-0.006	0.039
BRD	-0.106	-0.058	-0.048	-0.017				BRD	-0.154	-0.039	-0.115	-0.014
KDM2B	-0.045	-0.032	-0.014	-0.055				KDM2B	-0.057	-0.013	-0.044	0.007
CBP	0.004	0.043	-0.039	0.032				CBP	-0.079	0.093	-0.172	0.034
NAV1	0.051	0.055	-0.005	0.047				NAV1	0.022	0.032	-0.011	-0.003
JAK	0.003	0.015	-0.012	-0.041				JAK	-0.012	0.042	-0.055	-0.054
TUBB	0.032	0.064	-0.032	-0.09				TUBB	-0.131	-0.109	-0.022	-0.027
POLA	0.028	0.054	-0.027	0.007				POLA	-0.144	-0.125	-0.019	0.058
KAT	0.002	0	0.003	-0.066				KAT	0.001	0.058	-0.057	0.054
DLK	-0.146	-0.122	-0.024	-0.11				DLK	-0.116	-0.058	-0.059	-0.082
CECR2	-0.092	-0.086	-0.006	-0.018				CECR2	0.036	0.1	-0.064	0
EGFR	0.009	0.023	-0.014	0.03				EGFR	-0.013	0.07	-0.083	-0.06
IDH2	-0.024	0.011	-0.036	-0.067				IDH2	0.013	0.012	0.001	-0.068
IDH1	0.002	-0.017	0.019	0.004				IDH1	-0.024	0.007	-0.031	-0.016
HSP90	-0.098	-0.07	-0.028	-0.018				HSP90	-0.015	-0.011	-0.004	-0.01
HDAC	0.077	0.028	0.049	-0.005				HDAC	-0.001	0.006	-0.007	0.059
L3MBTL3	-0.036	-0.025	-0.011	-0.026				L3MBTL3	-0.069	-0.014	-0.055	-0.039
KDM5	0.053	0.085	-0.032	0.037				KDM5	-0.097	-0.118	0.021	0.013
KAT	-0.041	-0.084	0.043	-0.005				KAT	-0.029	-0.046	0.018	0.031
KAT	-0.037	0.062	-0.099	0.007				KAT	0.001	-0.047	0.048	0.002
PAK	-0.174	-0.104	-0.071	-0.1				PAK	-0.198	-0.088	-0.109	-0.074
BRG1, BRM1	-0.099	-0.081	-0.019	-0.033				BRG1, BRM1	0.006	0.007	-0.001	-0.029
PORCN	0.022	0.063	-0.041	-0.002				PORCN	-0.079	0.063	-0.143	0.046
BRG	-0.015	-0.002	-0.014	0.019				BRG	0.034	-0.008	0.042	0.112
NIK	0.002	-0.014	0.016	-0.004				NIK	0.048	0.094	-0.046	0.054
PKD1	0.046	0.037	0.009	-0.063				PKD1	0.033	0.038	-0.005	-0.078
BRG1	0.052	0.034	0.018	-0.002				BRG1	-0.08	-0.067	-0.013	-0.057
IRAK	-0.074	-0.031	-0.043	-0.064				IRAK	0.014	-0.001	0.015	-0.015
BRG1	-0.101	-0.063	-0.038	-0.024				BRG1	-0.111	-0.077	-0.034	-0.088
ALK	0.01	-0.009	0.019	-0.018				ALK	0.084	0.072	0.011	0.115
PRMT3	0.011	0.032	-0.022	-0.023				PRMT3	0.006	0.017	-0.012	-0.018
CARM1	-0.139	-0.118	-0.021	-0.031				CARM1	0.025	0.032	-0.007	-0.012
CYP17A1	-0.007	-0.013	0.006	-0.001				CYP17A1	-0.087	-0.035	-0.052	-0.033
NEDD8	-0.054	-0.091	0.037	0.042				NEDD8	-0.014	-0.042	0.028	-0.017
RAC	-0.06	-0.02	-0.04	-0.024				RAC	-0.018	0.045	-0.063	0.01
CTSK	-0.06	-0.093	0.032	-0.009				CTSK	-0.163	-0.089	-0.074	0.004
DGAT-1	-0.103	-0.048	-0.055	-0.012				DGAT-1	-0.041	-0.037	-0.005	-0.053
HSP90	-0.056	-0.036	-0.02	0.027				HSP90	-0.051	-0.062	0.011	0.013
PRKCA	0.016	0.017	-0.002	0.009				PRKCA	-0.009	-0.037	0.028	-0.061
BRD	-0.176	-0.084	-0.092	-0.019				BRD	-0.288	-0.117	-0.171	-0.01
EHMT	-0.117	-0.078	-0.039	-0.031				EHMT	-0.061	-0.008	-0.053	-0.026
RAS	0.043	0.011	0.032	0.024				RAS	-0.08	-0.156	0.076	-0.037
AUTOPHAGY	-0.037	-0.044	0.007	-0.053				AUTOPHAGY	0.033	0.009	0.024	0.006
MITOCHONDRIA INH	-0.155	-0.144	-0.01	-0.016				MITOCHONDRIA INH	0.004	0.014	-0.01	0.023
MDM2	0.08	0.114	-0.034	0.049				MDM2	0.138	0.123	0.016	0.114
ERK	0.019	0.102	-0.082	-0.058				ERK	-0.101	0.085	-0.186	-0.073
USP1	-0.01	-0.048	0.038	-0.017				USP1	-0.047	-0.066	0.019	0.012
CBP	-0.241	-0.134	-0.107	-0.019				CBP	-0.106	0.072	-0.178	-0.058
PAK	-0.01	-0.034	0.023	-0.057				PAK	-0.088	-0.011	-0.077	-0.059
ATF6	-0.003	0.054	-0.057	0.005				ATF6	0.071	0.112	-0.04	0.051
EHMT	-0.053	-0.075	0.022	-0.056				EHMT	-0.159	-0.092	-0.067	-0.025
ER	0.075	0.056	0.019	-0.084				ER	0.01	-0.049	0.059	-0.022
ER	-0.092	-0.076	-0.016	0.023				ER	-0.143	-0.152	0.009	-0.02
CDK	-0.085	-0.044	-0.041	-0.02				CDK	-0.022	0.017	-0.039	-0.01
CYP17A1	0.055	-0.016	0.071	-0.035				CYP17A1	-0.009	0.051	-0.06	0.044
VDAC	0.002	0.026	-0.024	0.02				VDAC	-0.123	-0.24	0.117	-0.058
EPHB4	-0.027	-0.048	0.021	0.049				EPHB4	-0.021	-0.116	0.095	-0.118
MET	0.03	0.102	-0.072	-0.047				MET	-0.008	-0.009	0.001	0.034
CSF1R	0.022	-0.003	0.025	-0.042				CSF1R	0.008	-0.049	0.057	-0.053
LYN	0.07	0.14	-0.07	-0.032				LYN	-0.145	-0.025	-0.12	-0.103
RAF	-0.071	-0.017	-0.054	-0.061				RAF	0.007	-0.125	0.132	0.002
KIFC1	0.005	-0.008	0.013	-0.015				KIFC1	-0.114	-0.054	-0.06	0.034
IDO1	0.017	-0.06	0.077	-0.028				IDO1	-0.103	-0.03	-0.072	-0.01
PRMT5	0.034	0.11	-0.077	0.042				PRMT5	-0.039	0.072	-0.111	0.076
PRMT5	0.061	0.1	-0.039	0.079				PRMT5	-0.035	-0.051	0.015	0.043
NA	0	-0.013	0.014	0.037				NA	-0.017	0.013	-0.03	-0.003
PI3K	-0.401	-0.374	-0.027	-0.086				PI3K	-0.137	-0.07	-0.067	-0.047
IRE1	-0.076	-0.015	-0.061	-0.032				IRE1	0.12	0.058	0.062	0.018
JNK	-0.022	-0.032	0.009	-0.102				JNK	-0.058	0.015	-0.074	-0.081
LOXL2	-0.056	0.002	-0.058	0.046				LOXL2	-0.121	-0.02	-0.101	0.002
ALK5	0.044	0.063	-0.019	0.038				ALK5	0.07	0.154	-0.084	0.121
NA	0.025	0.007	0.018	0.002				NA	0.06	0.145	-0.085	0.095
CDK	-0.031	0.006	-0.037	0.046				CDK	0.018	0.014	0.004	0.027
MAPKAPK2	-0.045	-0.002	-0.044	0.04				MAPKAPK2	-0.023	-0.069	0.046	-0.017
HIV PROTEASE	0.09	-0.033	0.123	-0.006				HIV PROTEASE	0.023	0.095	-0.072	0.02
TLR	-0.03	0.045	-0.075	0.023				TLR	-0.015	0.015	-0.03	-0.003
MTR1	0.001	-0.063	0.064	-0.05				MTR1	-0.055	-0.055	0	-0.014
MR	-0.021	0.026	-0.047	0.074				MR	0.042	0.066	-0.024	0.066
HTR	0.108	0.006	0.102	0.011				HTR	-0.002	-0.026	0.024	0.07
ERBB	-0.12	-0.05	-0.07	-0.037				ERBB	-0.038	0.011	-0.049	0.028
ERBB	-0.172	-0.076	-0.096	-0.124				ERBB	0.035	0.167	-0.131	-0.069
PKC	-0.07	-0.038	-0.031	-0.062				PKC	-0.02	-0.001	-0.019	0.03
DPP4	-0.006	0.018	-0.024	0.003				DPP4	-0.052	0.044	-0.096	0.043
RIPK1	-0.015	-0.109	0.094	-0.021				RIPK1	-0.126	-0.053	-0.073	0.011
NRF2	-0.04	-0.037	-0.004	-0.061				NRF2	-0.046	-0.105	0.058	-0.034
E1	-0.05	-0.035	-0.015	0.077				E1	-0.041	-0.006	-0.034	0.02
VPS34	-0.08	0.013	-0.093	0.014				VPS34	0.067	0.074	-0.007	0.021
PI3K	-0.055	-0.003	-0.052	0.008				PI3K	-0.074	-0.051	-0.023	-0.004
E1	-0.049	-0.077	0.028	-0.046				E1	-0.071	-0.01	-0.061	-0.019
PI3K	-0.082	-0.023	-0.059	-0.007				PI3K	-0.069	-0.055	-0.014	0.02
PROTEASE	0.122	0.077	0.044	0.098				PROTEASE	-0.107	-0.126	0.019	-0.011
VCP	-0.024	0.013	-0.037	-0.055				VCP	0.077	0.005	0.071	0.009
BACE	-0.02	-0.017	-0.003	0.001				BACE	0.009	0.009	0	-0.002
TRPA1	-0.053	-0.057	0.005	-0.027				TRPA1	-0.012	0.042	-0.054	-0.017
RAS	0.013	-0.037	0.05	-0.02				RAS	0.114	0.089	0.025	-0.03
MDM2	0.022	0.035	-0.013	0.009				MDM2	0.084	-0.036	0.12	0.034
P70S6K	0.004	0.039	-0.034	-0.03				P70S6K	0.002	-0.043	0.045	-0.02
USP7	0.004	0.012	-0.008	-0.031				USP7	0.009	0.09	-0.081	-0.046
RIPK1	0.042	0.074	-0.032	0.02				RIPK1	0.062	0.11	-0.048	0.11
PORCN	-0.065	-0.019	-0.046	-0.074				PORCN	0.029	0.061	-0.031	-0.003
ER	-0.012	-0.007	-0.005	0.031				ER	-0.024	0.052	-0.076	0.04
ROR	-0.037	0.027	-0.065	0.025				ROR	0.001	0.052	-0.051	0.058
RAF	0.054	0.043	0.012	-0.059				RAF	-0.019	-0.007	-0.012	-0.05
CSF1R	0.018	-0.015	0.033	-0.023				CSF1R	-0.133	-0.026	-0.107	0.048
DUSP6	0.02	0.069	-0.048	0.011				DUSP6	-0.062	-0.039	-0.022	-0.012
SHP2	-0.073	0.02	-0.094	0.036				SHP2	-0.012	0.036	-0.049	-0.004
IAP	-0.066	-0.115	0.05	-0.054				IAP	0.005	-0.089	0.094	0.012
LEPB	0.07	0.028	0.042	-0.009				LEPB	0.074	0.058	0.016	0.062
BRD	-0.004	-0.01	0.005	-0.045				BRD	0.034	0.028	0.005	-0.012
NA	0.004	0.03	-0.026	-0.005				NA	0.059	0.003	0.056	-0.038
IRAK	0.071	0.058	0.013	-0.006				IRAK	-0.043	0.077	-0.12	0.049
RAF	-0.002	0.011	-0.013	0.007				RAF	-0.058	-0.099	0.041	-0.015
RAF	0.158	0.185	-0.027	-0.031				RAF	0.026	0.05	-0.024	-0.087
MLK	0.032	0.098	-0.066	-0.04				MLK	-0.111	0.028	-0.139	-0.046
ERK5	-0.17	-0.135	-0.035	-0.036				ERK5	-0.165	-0.133	-0.032	-0.029
SGK	-0.105	-0.038	-0.066	-0.005				SGK	-0.007	0.024	-0.031	-0.008
CXCR2	-0.086	-0.011	-0.076	-0.043				CXCR2	-0.032	-0.055	0.023	-0.074
DPP4	-0.072	-0.057	-0.014	-0.042				DPP4	-0.087	-0.12	0.033	-0.047
IRE1	0.045	0.046	-0.002	0.016				IRE1	0.067	0.054	0.013	0.076
PDE6D	0.032	-0.032	0.064	-0.039				PDE6D	-0.052	-0.059	0.007	-0.022
PDE6D	-0.031	-0.018	-0.013	-0.035				PDE6D	-0.071	-0.01	-0.061	-0.008
BAZ2	-0.062	-0.017	-0.045	-0.013				BAZ2	0.006	-0.016	0.022	-0.01
EGFR	0.058	-0.002	0.06	-0.01				EGFR	-0.004	0.036	-0.041	0.01
IRE1	0.036	0.001	0.035	0.021				IRE1	-0.021	-0.008	-0.013	0.005
CENPE	0.042	0.085	-0.042	-0.071				CENPE	0.011	0.093	-0.082	0.003
CLK	-0.019	-0.04	0.022	-0.013				CLK	-0.033	-0.001	-0.033	0.016
XPO1	-0.066	-0.133	0.067	0.028				XPO1	-0.049	-0.042	-0.008	0.059
XPO1	0.012	-0.062	0.074	0.077				XPO1	0.031	0.025	0.006	0.002
EGFR	-0.061	-0.024	-0.037	-0.014				EGFR	0.074	0.167	-0.093	-0.06
KEAP1	-0.007	-0.046	0.039	0.011				KEAP1	0.089	0.173	-0.084	0.072
MST	-0.066	-0.038	-0.028	-0.028				MST	-0.096	-0.082	-0.014	-0.003
CBP	0	0.036	-0.036	-0.006				CBP	-0.178	-0.034	-0.144	-0.023
CECR2	0	-0.026	0.026	0.108				CECR2	0.004	0.031	-0.027	0.092
LSD1	-0.045	-0.057	0.012	0.077				LSD1	-0.161	-0.091	-0.07	0.004
BRD	-0.103	-0.061	-0.042	0.014				BRD	-0.123	-0.035	-0.089	-0.021
BRD	-0.089	-0.032	-0.057	0.008				BRD	-0.118	-0.007	-0.11	-0.021
IDH1	-0.051	-0.112	0.061	-0.13				IDH1	0.021	0.012	0.01	-0.051
SMYD2	-0.018	-0.001	-0.016	0.03				SMYD2	-0.017	0.043	-0.06	0.019
CSNK1	-0.086	-0.01	-0.076	0.02				CSNK1	-0.005	-0.023	0.019	-0.011
BRD	-0.07	0.035	-0.105	0.025				BRD	0.031	0.068	-0.036	-0.013
EZH	0.003	-0.016	0.019	-0.003				EZH	-0.057	-0.014	-0.043	-0.002
WDR5	-0.084	-0.036	-0.048	0.018				WDR5	-0.094	-0.03	-0.065	-0.025
PADI	-0.094	-0.025	-0.069	0.032				PADI	-0.025	-0.016	-0.008	0.033
BRD	-0.036	-0.049	0.014	-0.029				BRD	-0.18	-0.201	0.021	-0.103
MEK5	-0.048	0.004	-0.053	0.038				MEK5	0.066	0.117	-0.051	0.098
JNK	-0.041	-0.01	-0.03	0.021				JNK	-0.126	0.013	-0.138	-0.044
PRMT5	-0.025	0.059	-0.084	0.021				PRMT5	-0.05	-0.069	0.019	0.048
DOT1L	0.025	0.032	-0.007	-0.037				DOT1L	-0.009	-0.007	-0.002	-0.021
KMT5	-0.021	-0.02	-0.001	-0.019				KMT5	-0.093	-0.066	-0.027	-0.018
PRMT3	-0.03	-0.036	0.006	-0.05				PRMT3	-0.025	-0.008	-0.017	0.016
BRD	-0.08	-0.052	-0.028	-0.014				BRD	-0.176	-0.115	-0.06	-0.023
PRMT6	-0.202	-0.094	-0.109	-0.008				PRMT6	-0.198	-0.092	-0.105	-0.009
ATR	0.08	0.025	0.055	-0.013				ATR	-0.057	-0.05	-0.006	-0.027
EZH	-0.072	0.014	-0.085	0.039				EZH	0.027	0.069	-0.041	0.036
DYRK1	-0.047	-0.075	0.029	-0.085				DYRK1	-0.042	-0.056	0.014	-0.031
PRMT6	0.055	-0.016	0.071	-0.013				PRMT6	0.029	0.019	0.011	0.04
SIK	-0.035	0.054	-0.089	-0.058				SIK	-0.148	0.024	-0.171	-0.008
DDR1	0.018	-0.052	0.069	-0.054				DDR1	-0.049	-0.062	0.013	-0.01
KMT3	0.063	0.026	0.037	-0.009				KMT3	-0.006	-0.025	0.019	-0.018
BRPF11	-0.022	0.024	-0.047	-0.029				BRPF11	0.03	-0.078	0.107	-0.025
FARNESYLTRANSFERASE	0.044	0.026	0.018	-0.019				FARNESYLTRANSFERASE	0.044	0.002	0.041	-0.018
PDE4	-0.008	0.041	-0.05	-0.039				PDE4	-0.024	0.002	-0.026	0.001
HTR	-0.044	-0.057	0.013	-0.067				HTR	-0.106	0.02	-0.126	0.029
HRH	0.035	0.026	0.009	0.032				HRH	-0.025	-0.036	0.011	-0.01
CDK	-0.093	-0.056	-0.036	-0.019				CDK	-0.143	-0.072	-0.071	0.006
SERT	0.016	-0.022	0.038	-0.04				SERT	-0.069	-0.023	-0.045	0.081
TRESK	-0.082	-0.024	-0.058	-0.06				TRESK	0.05	0	0.05	-0.009
ICAM	0.001	0.009	-0.008	0.073				ICAM	-0.044	0	-0.044	0.001
BRPF1	-0.092	-0.127	0.035	-0.005				BRPF1	-0.08	-0.108	0.028	-0.104
ATR	-0.125	-0.151	0.026	-0.095				ATR	0.006	-0.041	0.047	0.064
BRD	-0.092	-0.065	-0.026	-0.027				BRD	0.009	0.181	-0.171	0.033
BRD	-0.118	-0.097	-0.021	-0.075				BRD	-0.09	-0.112	0.021	-0.047
BCL2	0.012	0.009	0.003	-0.045				BCL2	0.017	0.057	-0.04	-0.014
MCL1	-0.067	0.019	-0.086	-0.008				MCL1	-0.006	0.075	-0.081	0.102
MET	-0.131	0.026	-0.157	-0.089				MET	0.073	0.022	0.051	0.03
PLK1	-0.04	0.021	-0.061	-0.029				PLK1	-0.079	-0.111	0.032	0.026
IAP	-0.077	-0.126	0.049	-0.037				IAP	0.079	-0.097	0.176	0.012
ATM	-0.121	-0.099	-0.022	-0.012				ATM	-0.128	-0.229	0.101	-0.042
ATR	-0.013	-0.008	-0.005	0.01				ATR	0.099	0.029	0.07	-0.023
PARG	-0.015	-0.002	-0.013	-0.021				PARG	0.038	-0.061	0.099	0.002
PARP	0.03	0.033	-0.003	-0.01				PARP	-0.196	-0.174	-0.022	-0.006
AVPR2	0	0.049	-0.049	-0.047				AVPR2	-0.034	-0.048	0.013	0.008
ITGB	-0.148	-0.097	-0.051	-0.051				ITGB	-0.245	-0.176	-0.068	-0.154
HSP90	0.016	-0.002	0.018	0.017				HSP90	-0.073	-0.045	-0.028	0.028
FGFR4	0.018	-0.006	0.024	0.009				FGFR4	-0.015	-0.032	0.017	0.04
CDK	-0.101	-0.056	-0.045	-0.052				CDK	-0.065	0.085	-0.15	-0.053
PKC	-0.047	0.001	-0.049	-0.061				PKC	-0.002	0.145	-0.147	-0.049
KIF11	0.068	0.039	0.028	0.02				KIF11	-0.006	-0.046	0.039	-0.005
CDK	-0.078	-0.009	-0.069	-0.024				CDK	-0.06	-0.029	-0.032	-0.053
CDK	-0.025	-0.033	0.008	-0.023				CDK	-0.107	-0.038	-0.069	-0.028
ASK1	-0.09	0.01	-0.1	-0.075				ASK1	-0.027	0.017	-0.044	-0.074
BCL6	0.035	0.034	0.001	0.08				BCL6	0.062	0.04	0.021	0.103
AUTOTAXIN	-0.032	-0.069	0.037	-0.086				AUTOTAXIN	-0.026	-0.038	0.012	-0.007
LIFR	-0.021	-0.041	0.019	-0.098				LIFR	-0.166	-0.153	-0.013	0.078
EED	-0.028	-0.04	0.012	0.029				EED	0.017	0.014	0.003	-0.019
RAS	0.014	0.047	-0.033	0.026				RAS	-0.028	0.014	-0.041	0.037
DDHD2	-0.052	-0.059	0.007	-0.013				DDHD2	-0.118	-0.087	-0.031	-0.012
HDAC	0.016	-0.018	0.034	0.011				HDAC	-0.002	-0.031	0.029	0.041
HDAC	-0.002	0.024	-0.026	0.04				HDAC	0.079	0.055	0.024	0.108
PSENEN	0.023	0.072	-0.049	-0.076				PSENEN	-0.099	-0.133	0.034	-0.047
MCL1	-0.003	0.047	-0.05	0.013				MCL1	-0.009	-0.049	0.04	-0.09
PI3K	-0.097	-0.067	-0.03	-0.027				PI3K	0.02	-0.02	0.039	0.044
EIF2AK4	-0.059	0.011	-0.07	-0.033				EIF2AK4	-0.095	-0.071	-0.024	-0.025
CSN5	-0.059	-0.038	-0.021	-0.032				CSN5	-0.025	-0.101	0.076	-0.039
TEAD	-0.061	-0.096	0.035	-0.045				TEAD	-0.173	-0.07	-0.102	0.002
PERK	-0.055	-0.139	0.084	-0.018				PERK	-0.062	-0.058	-0.004	0.036
GCN2	-0.035	-0.087	0.052	0.004				GCN2	0.029	0.064	-0.035	-0.081
RAS	0.242	0.161	0.081	-0.012				RAS	0.27	0.262	0.008	-0.093
SHP2	-0.065	0.13	-0.195	-0.102				SHP2	0.149	0.26	-0.111	-0.075
TEAD	-0.208	-0.118	-0.09	-0.116				TEAD	-0.29	-0.07	-0.22	-0.078
VPS34	-0.012	0.024	-0.036	0.052				VPS34	0.171	0.088	0.083	0.044
CBP	-0.061	-0.019	-0.042	-0.035				CBP	-0.021	0.151	-0.172	0.092
SQLE	0.001	-0.035	0.036	0				SQLE	0.026	-0.008	0.033	0.044
ACC2¬†	0.161	0.212	-0.051	-0.01				ACC2¬†	-0.004	0.081	-0.085	-0.014
PAN-FGFR	-0.072	-0.003	-0.069	-0.012				PAN-FGFR	-0.07	0.058	-0.128	0.06
CDK	-0.17	-0.093	-0.076	-0.072				CDK	-0.219	-0.177	-0.043	-0.066
TEAD	-0.186	-0.052	-0.135	-0.095				TEAD	-0.21	-0.182	-0.028	-0.08
TEAD	-0.264	-0.158	-0.107	-0.255				TEAD	-0.213	-0.113	-0.101	0.005
KRAS(G12D)	0.016	0.043	-0.027	0.014				KRAS(G12D)	0.057	0.095	-0.038	0.081
TEAD	-0.227	-0.163	-0.064	-0.169				TEAD	-0.194	-0.154	-0.041	-0.052
KRAS(G12C)	0.194	0.164	0.03	0.01				KRAS(G12C)	0.171	0.101	0.07	-0.024
SHP2	-0.068	0.184	-0.252	-0.111				SHP2	0.023	0.303	-0.279	-0.163
SOS1	-0.047	0.091	-0.138	-0.165				SOS1	-0.104	0.054	-0.158	-0.087
FAK	-0.013	-0.026	0.013	-0.047				FAK	-0.103	-0.054	-0.048	-0.121
FAK	-0.065	-0.013	-0.052	-0.053				FAK	0.016	0.03	-0.014	-0.004
PAN-FGFR	-0.033	0.024	-0.057	-0.062				PAN-FGFR	0.011	0.185	-0.173	0.027
PORCN	-0.052	-0.039	-0.013	-0.017				PORCN	-0.035	-0.148	0.113	0.033
LIPID SYNTHESIS	-0.097	-0.028	-0.07	-0.026				LIPID SYNTHESIS	0.055	0.059	-0.004	0.018
LIPID SYNTHESIS	0.031	0.032	-0.002	0.002				LIPID SYNTHESIS	-0.014	-0.069	0.055	-0.064
AURK	-0.03	0.017	-0.047	0.012				AURK	-0.195	-0.246	0.051	-0.032
LIPID SYNTHESIS	0.046	0.057	-0.012	-0.018				LIPID SYNTHESIS	-0.043	-0.017	-0.027	-0.069
