# Supplementary material for: An allosteric pan-TEAD inhibitor blocks oncogenic YAP/TAZ signaling and overcomes KRAS G12C inhibitor resistance
Source: Nat Cancer. 2023 Jun 5;4(6):812–28. doi: 10.1038/s43018-023-00577-0 (PMC10293011; doi:10.1038/s43018-023-00577-0)
Supplement: Source Data Fig. 5 — Statistical source data and tumor measurement data. [file 43018_2023_577_MOESM10_ESM.xlsx]

## Sheet: pseudobulk_scores_H358
Fig. 5e and 5f calculated pathway scores							Figure 5g	Fitted tumor volumes of sotorasib-resistant NSCLC NCI-H358-R xenograft model and sotorasib treatment naïve NSCLC NCI-H359-P xenograft model treated with sotorasib, GNE-7883, or in combination
TraCe-seq barcode	treatment	time_point	pathway	score	Barcode category
GFPBC_libA_12291	AMG-510 + TEADi	72h	Hippo_145	0.599635	depleted
GFPBC_libA_1376	AMG-510 + TEADi	72h	Hippo_145	0.56909	depleted			NCI-H358R Model							NCI-H358-P model
GFPBC_libA_13972	AMG-510 + TEADi	72h	Hippo_145	0.559739	depleted
GFPBC_libA_14015	AMG-510 + TEADi	72h	Hippo_145	0.563653	depleted				Tumor Volume (mm3)							Tumor Volume (mm3)
GFPBC_libA_14471	AMG-510 + TEADi	72h	Hippo_145	0.594685	depleted			Time (Day)	Vehicle	GNE-7883	Sotorasib	Sotorasib + GNE-7883			Time (Day)	Vehicle	GNE-7883	Sotorasib	Sotorasib + GNE-7883
GFPBC_libA_15214	AMG-510 + TEADi	72h	Hippo_145	0.794006	depleted			0	228.158	217.072	239.896	218.593			0	244.189	221.206	249.387	250.567
GFPBC_libA_15446	AMG-510 + TEADi	72h	Hippo_145	0.609413	depleted			3	351.675	299.865	289.803	190.751			3	327.94	261.745	173.832	130.924
GFPBC_libA_15853	AMG-510 + TEADi	72h	Hippo_145	0.547946	depleted			7	542.26	429.814	372.435	171.859			6	429.102	309.715	129.152	83.5845
GFPBC_libA_15916	AMG-510 + TEADi	72h	Hippo_145	0.65797	depleted			10	658.7	521.116	448.982	171.418			9	535.852	366.475	105.994	69.746
GFPBC_libA_18482	AMG-510 + TEADi	72h	Hippo_145	0.49578	depleted			15	829.546	665.041	611.85	185.017			14	691.354	485.121	89.9497	61.0172
GFPBC_libA_18650	AMG-510 + TEADi	72h	Hippo_145	0.542951	depleted			18	913.495	767.746	736.081	189.007			16	740.514	542.715	85.5707	49.982
GFPBC_libA_18825	AMG-510 + TEADi	72h	Hippo_145	0.575107	depleted			20	941.383	832.951	832.448	186.422			20	823.806	679.228	76.4064	24.6753
GFPBC_libA_19067	AMG-510 + TEADi	72h	Hippo_145	0.488211	depleted
GFPBC_libA_20974	AMG-510 + TEADi	72h	Hippo_145	0.466594	depleted
GFPBC_libA_2372	AMG-510 + TEADi	72h	Hippo_145	0.555984	depleted
GFPBC_libA_24856	AMG-510 + TEADi	72h	Hippo_145	0.53677	depleted		Figure 5h	Fitted tumor volumes of NSCLC PDX LU11788 and LU5268 models treated with sotorasib, GNE-7883, or in combination
GFPBC_libA_27698	AMG-510 + TEADi	72h	Hippo_145	0.683521	depleted
GFPBC_libA_27854	AMG-510 + TEADi	72h	Hippo_145	0.571871	depleted			LU11786 PDX model							LU5268 PDX model
GFPBC_libA_27858	AMG-510 + TEADi	72h	Hippo_145	0.553728	depleted
GFPBC_libA_27904	AMG-510 + TEADi	72h	Hippo_145	0.571494	depleted				Tumor Volume (mm3)							Tumor Volume (mm3)
GFPBC_libA_29354	AMG-510 + TEADi	72h	Hippo_145	0.594592	depleted			Time (Day)	Vehicle	GNE-7883	Sotorasib	Sotorasib + GNE-7883			Time (Day)	Vehicle	GNE-7883	Sotorasib	Sotorasib + GNE-7883
GFPBC_libA_30308	AMG-510 + TEADi	72h	Hippo_145	0.516567	depleted			0	211.678	210.125	208.406	207.615			0	172.426	171.311	164.538	167.797
GFPBC_libA_31441	AMG-510 + TEADi	72h	Hippo_145	0.554782	depleted			3	323.885	310.723	183.453	129.616			4	262.09	231.777	192.049	104.456
GFPBC_libA_31585	AMG-510 + TEADi	72h	Hippo_145	0.666554	depleted			7	535.767	504.209	126.497	58.4061			7	358.785	290.76	215.661	136.363
GFPBC_libA_3372	AMG-510 + TEADi	72h	Hippo_145	0.522896	depleted			10	743.559	697.658	113.984	43.1664			10	491.155	364.752	242.176	195.26
GFPBC_libA_33844	AMG-510 + TEADi	72h	Hippo_145	0.593581	depleted			14	1115.8	1038.53	166.417	58.6817			13	672.363	457.574	271.951	199.376
GFPBC_libA_34811	AMG-510 + TEADi	72h	Hippo_145	0.467889	depleted
GFPBC_libA_35405	AMG-510 + TEADi	72h	Hippo_145	0.559282	depleted
GFPBC_libA_3559	AMG-510 + TEADi	72h	Hippo_145	0.556294	depleted
GFPBC_libA_37978	AMG-510 + TEADi	72h	Hippo_145	0.571549	depleted		Figure 5i	Fitted tumor volumes of colorectal SW837 xenograft model treated with sotorasib, GNE-7883, or in combination
GFPBC_libA_38231	AMG-510 + TEADi	72h	Hippo_145	0.59728	depleted
GFPBC_libA_39849	AMG-510 + TEADi	72h	Hippo_145	0.532498	depleted
GFPBC_libA_40052	AMG-510 + TEADi	72h	Hippo_145	0.557382	depleted				Tumor Volume (mm3)
GFPBC_libA_41510	AMG-510 + TEADi	72h	Hippo_145	0.766034	depleted			Time (Day)	Vehicle	GNE-7883	Sotorasib	Sotorasib + GNE-7883
GFPBC_libA_44049	AMG-510 + TEADi	72h	Hippo_145	0.543338	depleted			0	236.514	223.116	236.417	223.781
GFPBC_libA_4446	AMG-510 + TEADi	72h	Hippo_145	0.595643	depleted			4	299.102	287.969	251.379	217.866
GFPBC_libA_44716	AMG-510 + TEADi	72h	Hippo_145	0.625969	depleted			7	356.69	346.927	262.523	213.937
GFPBC_libA_44737	AMG-510 + TEADi	72h	Hippo_145	0.573878	depleted			11	451.08	436.361	276.592	209.777
GFPBC_libA_47009	AMG-510 + TEADi	72h	Hippo_145	0.586981	depleted			15	570.449	528.934	289.585	207.006
GFPBC_libA_51787	AMG-510 + TEADi	72h	Hippo_145	0.600712	depleted			18	680.281	595.094	298.849	205.698
GFPBC_libA_54298	AMG-510 + TEADi	72h	Hippo_145	0.540865	depleted			21	811.261	660.351	308.044	204.747
GFPBC_libA_58267	AMG-510 + TEADi	72h	Hippo_145	0.564008	depleted
GFPBC_libA_58296	AMG-510 + TEADi	72h	Hippo_145	0.66621	enriched
GFPBC_libA_58305	AMG-510 + TEADi	72h	Hippo_145	0.595941	depleted
GFPBC_libA_60369	AMG-510 + TEADi	72h	Hippo_145	0.540423	depleted
GFPBC_libA_61211	AMG-510 + TEADi	72h	Hippo_145	0.53614	depleted
GFPBC_libA_61394	AMG-510 + TEADi	72h	Hippo_145	0.561832	depleted
GFPBC_libA_62321	AMG-510 + TEADi	72h	Hippo_145	0.588089	depleted
GFPBC_libA_62858	AMG-510 + TEADi	72h	Hippo_145	0.527746	depleted
GFPBC_libA_63187	AMG-510 + TEADi	72h	Hippo_145	0.61464	depleted
GFPBC_libA_6494	AMG-510 + TEADi	72h	Hippo_145	0.528628	depleted
GFPBC_libA_65636	AMG-510 + TEADi	72h	Hippo_145	0.723928	depleted
GFPBC_libA_65757	AMG-510 + TEADi	72h	Hippo_145	0.639626	depleted
GFPBC_libA_66081	AMG-510 + TEADi	72h	Hippo_145	0.498813	depleted
GFPBC_libA_66450	AMG-510 + TEADi	72h	Hippo_145	0.684923	depleted
GFPBC_libA_6700	AMG-510 + TEADi	72h	Hippo_145	0.573643	depleted
GFPBC_libA_67823	AMG-510 + TEADi	72h	Hippo_145	0.568448	depleted
GFPBC_libA_71050	AMG-510 + TEADi	72h	Hippo_145	0.608071	depleted
GFPBC_libA_71707	AMG-510 + TEADi	72h	Hippo_145	0.531867	depleted
GFPBC_libA_72923	AMG-510 + TEADi	72h	Hippo_145	0.519976	depleted
GFPBC_libA_74233	AMG-510 + TEADi	72h	Hippo_145	0.671861	depleted
GFPBC_libA_74340	AMG-510 + TEADi	72h	Hippo_145	0.525514	depleted
GFPBC_libA_76087	AMG-510 + TEADi	72h	Hippo_145	0.726451	enriched
GFPBC_libA_76142	AMG-510 + TEADi	72h	Hippo_145	0.581586	depleted
GFPBC_libA_76444	AMG-510 + TEADi	72h	Hippo_145	0.55933	depleted
GFPBC_libA_7832	AMG-510 + TEADi	72h	Hippo_145	0.680679	depleted
GFPBC_libA_78960	AMG-510 + TEADi	72h	Hippo_145	0.665671	depleted
GFPBC_libA_80478	AMG-510 + TEADi	72h	Hippo_145	0.60235	depleted
GFPBC_libA_81259	AMG-510 + TEADi	72h	Hippo_145	0.523763	depleted
GFPBC_libA_82863	AMG-510 + TEADi	72h	Hippo_145	0.64887	depleted
GFPBC_libA_86040	AMG-510 + TEADi	72h	Hippo_145	0.659914	depleted
GFPBC_libA_87600	AMG-510 + TEADi	72h	Hippo_145	0.484332	depleted
GFPBC_libA_88650	AMG-510 + TEADi	72h	Hippo_145	0.563641	depleted
GFPBC_libA_89890	AMG-510 + TEADi	72h	Hippo_145	0.59282	depleted
GFPBC_libA_93489	AMG-510 + TEADi	72h	Hippo_145	0.603101	depleted
GFPBC_libA_94888	AMG-510 + TEADi	72h	Hippo_145	0.574194	depleted
GFPBC_libA_9603	AMG-510 + TEADi	72h	Hippo_145	0.588773	depleted
GFPBC_libA_96689	AMG-510 + TEADi	72h	Hippo_145	0.547998	depleted
GFPBC_libA_97957	AMG-510 + TEADi	72h	Hippo_145	0.578156	depleted
GFPBC_libA_98189	AMG-510 + TEADi	72h	Hippo_145	0.574408	depleted
GFPBC_libA_99176	AMG-510 + TEADi	72h	Hippo_145	0.560879	depleted
GFPBC_libA_12291	AMG-510 + TEADi	72h	MAPK	0.319074	depleted
GFPBC_libA_1376	AMG-510 + TEADi	72h	MAPK	0.243697	depleted
GFPBC_libA_13972	AMG-510 + TEADi	72h	MAPK	0.255693	depleted
GFPBC_libA_14015	AMG-510 + TEADi	72h	MAPK	0.22814	depleted
GFPBC_libA_14471	AMG-510 + TEADi	72h	MAPK	0.232868	depleted
GFPBC_libA_15214	AMG-510 + TEADi	72h	MAPK	0.389258	depleted
GFPBC_libA_15446	AMG-510 + TEADi	72h	MAPK	0.290051	depleted
GFPBC_libA_15853	AMG-510 + TEADi	72h	MAPK	0.219723	depleted
GFPBC_libA_15916	AMG-510 + TEADi	72h	MAPK	0.304336	depleted
GFPBC_libA_18482	AMG-510 + TEADi	72h	MAPK	0.175611	depleted
GFPBC_libA_18650	AMG-510 + TEADi	72h	MAPK	0.234451	depleted
GFPBC_libA_18825	AMG-510 + TEADi	72h	MAPK	0.24058	depleted
GFPBC_libA_19067	AMG-510 + TEADi	72h	MAPK	0.244245	depleted
GFPBC_libA_20974	AMG-510 + TEADi	72h	MAPK	0.20437	depleted
GFPBC_libA_2372	AMG-510 + TEADi	72h	MAPK	0.143843	depleted
GFPBC_libA_24856	AMG-510 + TEADi	72h	MAPK	0.321889	depleted
GFPBC_libA_27698	AMG-510 + TEADi	72h	MAPK	0.21321	depleted
GFPBC_libA_27854	AMG-510 + TEADi	72h	MAPK	0.222802	depleted
GFPBC_libA_27858	AMG-510 + TEADi	72h	MAPK	0.250056	depleted
GFPBC_libA_27904	AMG-510 + TEADi	72h	MAPK	0.247486	depleted
GFPBC_libA_29354	AMG-510 + TEADi	72h	MAPK	0.23063	depleted
GFPBC_libA_30308	AMG-510 + TEADi	72h	MAPK	0.194862	depleted
GFPBC_libA_31441	AMG-510 + TEADi	72h	MAPK	0.280424	depleted
GFPBC_libA_31585	AMG-510 + TEADi	72h	MAPK	0.500584	depleted
GFPBC_libA_3372	AMG-510 + TEADi	72h	MAPK	0.247793	depleted
GFPBC_libA_33844	AMG-510 + TEADi	72h	MAPK	0.215201	depleted
GFPBC_libA_34811	AMG-510 + TEADi	72h	MAPK	0.18999	depleted
GFPBC_libA_35405	AMG-510 + TEADi	72h	MAPK	0.204228	depleted
GFPBC_libA_3559	AMG-510 + TEADi	72h	MAPK	0.173473	depleted
GFPBC_libA_37978	AMG-510 + TEADi	72h	MAPK	0.311805	depleted
GFPBC_libA_38231	AMG-510 + TEADi	72h	MAPK	0.22468	depleted
GFPBC_libA_39849	AMG-510 + TEADi	72h	MAPK	0.254152	depleted
GFPBC_libA_40052	AMG-510 + TEADi	72h	MAPK	0.160986	depleted
GFPBC_libA_41510	AMG-510 + TEADi	72h	MAPK	0.443989	depleted
GFPBC_libA_44049	AMG-510 + TEADi	72h	MAPK	0.106853	depleted
GFPBC_libA_4446	AMG-510 + TEADi	72h	MAPK	0.186206	depleted
GFPBC_libA_44716	AMG-510 + TEADi	72h	MAPK	0.213798	depleted
GFPBC_libA_44737	AMG-510 + TEADi	72h	MAPK	0.222744	depleted
GFPBC_libA_47009	AMG-510 + TEADi	72h	MAPK	0.241392	depleted
GFPBC_libA_51787	AMG-510 + TEADi	72h	MAPK	0.267741	depleted
GFPBC_libA_54298	AMG-510 + TEADi	72h	MAPK	0.237481	depleted
GFPBC_libA_58267	AMG-510 + TEADi	72h	MAPK	0.316761	depleted
GFPBC_libA_58296	AMG-510 + TEADi	72h	MAPK	0.2202	enriched
GFPBC_libA_58305	AMG-510 + TEADi	72h	MAPK	0.274068	depleted
GFPBC_libA_60369	AMG-510 + TEADi	72h	MAPK	0.151273	depleted
GFPBC_libA_61211	AMG-510 + TEADi	72h	MAPK	0.180788	depleted
GFPBC_libA_61394	AMG-510 + TEADi	72h	MAPK	0.254001	depleted
GFPBC_libA_62321	AMG-510 + TEADi	72h	MAPK	0.459754	depleted
GFPBC_libA_62858	AMG-510 + TEADi	72h	MAPK	0.217681	depleted
GFPBC_libA_63187	AMG-510 + TEADi	72h	MAPK	0.290392	depleted
GFPBC_libA_6494	AMG-510 + TEADi	72h	MAPK	0.246531	depleted
GFPBC_libA_65636	AMG-510 + TEADi	72h	MAPK	0.396142	depleted
GFPBC_libA_65757	AMG-510 + TEADi	72h	MAPK	0.312079	depleted
GFPBC_libA_66081	AMG-510 + TEADi	72h	MAPK	0.176399	depleted
GFPBC_libA_66450	AMG-510 + TEADi	72h	MAPK	0.323224	depleted
GFPBC_libA_6700	AMG-510 + TEADi	72h	MAPK	0.228895	depleted
GFPBC_libA_67823	AMG-510 + TEADi	72h	MAPK	0.262616	depleted
GFPBC_libA_71050	AMG-510 + TEADi	72h	MAPK	0.310191	depleted
GFPBC_libA_71707	AMG-510 + TEADi	72h	MAPK	0.195367	depleted
GFPBC_libA_72923	AMG-510 + TEADi	72h	MAPK	0.212221	depleted
GFPBC_libA_74233	AMG-510 + TEADi	72h	MAPK	0.314493	depleted
GFPBC_libA_74340	AMG-510 + TEADi	72h	MAPK	0.286758	depleted
GFPBC_libA_76087	AMG-510 + TEADi	72h	MAPK	0.295323	enriched
GFPBC_libA_76142	AMG-510 + TEADi	72h	MAPK	0.236115	depleted
GFPBC_libA_76444	AMG-510 + TEADi	72h	MAPK	0.228271	depleted
GFPBC_libA_7832	AMG-510 + TEADi	72h	MAPK	0.416642	depleted
GFPBC_libA_78960	AMG-510 + TEADi	72h	MAPK	0.43744	depleted
GFPBC_libA_80478	AMG-510 + TEADi	72h	MAPK	0.25684	depleted
GFPBC_libA_81259	AMG-510 + TEADi	72h	MAPK	0.21631	depleted
GFPBC_libA_82863	AMG-510 + TEADi	72h	MAPK	0.421878	depleted
GFPBC_libA_86040	AMG-510 + TEADi	72h	MAPK	0.295018	depleted
GFPBC_libA_87600	AMG-510 + TEADi	72h	MAPK	0.213511	depleted
GFPBC_libA_88650	AMG-510 + TEADi	72h	MAPK	0.272397	depleted
GFPBC_libA_89890	AMG-510 + TEADi	72h	MAPK	0.234355	depleted
GFPBC_libA_93489	AMG-510 + TEADi	72h	MAPK	0.220896	depleted
GFPBC_libA_94888	AMG-510 + TEADi	72h	MAPK	0.212907	depleted
GFPBC_libA_9603	AMG-510 + TEADi	72h	MAPK	0.265802	depleted
GFPBC_libA_96689	AMG-510 + TEADi	72h	MAPK	0.117579	depleted
GFPBC_libA_97957	AMG-510 + TEADi	72h	MAPK	0.213324	depleted
GFPBC_libA_98189	AMG-510 + TEADi	72h	MAPK	0.148994	depleted
GFPBC_libA_99176	AMG-510 + TEADi	72h	MAPK	0.184695	depleted
GFPBC_libA_12291	AMG-510 800nm	24h	Hippo_145	0.666661	depleted
GFPBC_libA_1376	AMG-510 800nm	24h	Hippo_145	0.638064	depleted
GFPBC_libA_13972	AMG-510 800nm	24h	Hippo_145	0.577657	depleted
GFPBC_libA_14015	AMG-510 800nm	24h	Hippo_145	0.592072	depleted
GFPBC_libA_14471	AMG-510 800nm	24h	Hippo_145	0.642214	depleted
GFPBC_libA_15214	AMG-510 800nm	24h	Hippo_145	0.722931	depleted
GFPBC_libA_15446	AMG-510 800nm	24h	Hippo_145	0.590602	depleted
GFPBC_libA_15853	AMG-510 800nm	24h	Hippo_145	0.55781	depleted
GFPBC_libA_15916	AMG-510 800nm	24h	Hippo_145	0.60411	depleted
GFPBC_libA_18482	AMG-510 800nm	24h	Hippo_145	0.570025	depleted
GFPBC_libA_18650	AMG-510 800nm	24h	Hippo_145	0.618647	depleted
GFPBC_libA_18825	AMG-510 800nm	24h	Hippo_145	0.644507	depleted
GFPBC_libA_19067	AMG-510 800nm	24h	Hippo_145	0.540058	depleted
GFPBC_libA_20974	AMG-510 800nm	24h	Hippo_145	0.565913	depleted
GFPBC_libA_2372	AMG-510 800nm	24h	Hippo_145	0.649799	depleted
GFPBC_libA_24856	AMG-510 800nm	24h	Hippo_145	0.596857	depleted
GFPBC_libA_25366	AMG-510 800nm	24h	Hippo_145	0.610555	depleted
GFPBC_libA_27698	AMG-510 800nm	24h	Hippo_145	0.63025	depleted
GFPBC_libA_27854	AMG-510 800nm	24h	Hippo_145	0.633463	depleted
GFPBC_libA_27858	AMG-510 800nm	24h	Hippo_145	0.588792	depleted
GFPBC_libA_27904	AMG-510 800nm	24h	Hippo_145	0.585227	depleted
GFPBC_libA_29354	AMG-510 800nm	24h	Hippo_145	0.619053	depleted
GFPBC_libA_30308	AMG-510 800nm	24h	Hippo_145	0.628006	depleted
GFPBC_libA_31441	AMG-510 800nm	24h	Hippo_145	0.617542	depleted
GFPBC_libA_31585	AMG-510 800nm	24h	Hippo_145	0.646453	depleted
GFPBC_libA_3372	AMG-510 800nm	24h	Hippo_145	0.640233	depleted
GFPBC_libA_33844	AMG-510 800nm	24h	Hippo_145	0.605073	depleted
GFPBC_libA_34811	AMG-510 800nm	24h	Hippo_145	0.646552	depleted
GFPBC_libA_35405	AMG-510 800nm	24h	Hippo_145	0.595041	depleted
GFPBC_libA_3559	AMG-510 800nm	24h	Hippo_145	0.583515	depleted
GFPBC_libA_37978	AMG-510 800nm	24h	Hippo_145	0.62164	depleted
GFPBC_libA_38231	AMG-510 800nm	24h	Hippo_145	0.591324	depleted
GFPBC_libA_39849	AMG-510 800nm	24h	Hippo_145	0.662007	depleted
GFPBC_libA_40052	AMG-510 800nm	24h	Hippo_145	0.633456	depleted
GFPBC_libA_41510	AMG-510 800nm	24h	Hippo_145	0.627006	depleted
GFPBC_libA_44049	AMG-510 800nm	24h	Hippo_145	0.600596	depleted
GFPBC_libA_4446	AMG-510 800nm	24h	Hippo_145	0.599982	depleted
GFPBC_libA_44716	AMG-510 800nm	24h	Hippo_145	0.570741	depleted
GFPBC_libA_44737	AMG-510 800nm	24h	Hippo_145	0.581416	depleted
GFPBC_libA_47009	AMG-510 800nm	24h	Hippo_145	0.580196	depleted
GFPBC_libA_51787	AMG-510 800nm	24h	Hippo_145	0.606446	depleted
GFPBC_libA_54298	AMG-510 800nm	24h	Hippo_145	0.550229	depleted
GFPBC_libA_58267	AMG-510 800nm	24h	Hippo_145	0.636318	depleted
GFPBC_libA_58296	AMG-510 800nm	24h	Hippo_145	0.691009	enriched
GFPBC_libA_58305	AMG-510 800nm	24h	Hippo_145	0.536343	depleted
GFPBC_libA_60369	AMG-510 800nm	24h	Hippo_145	0.619439	depleted
GFPBC_libA_61211	AMG-510 800nm	24h	Hippo_145	0.62714	depleted
GFPBC_libA_61394	AMG-510 800nm	24h	Hippo_145	0.634648	depleted
GFPBC_libA_62321	AMG-510 800nm	24h	Hippo_145	0.552273	depleted
GFPBC_libA_62858	AMG-510 800nm	24h	Hippo_145	0.490914	depleted
GFPBC_libA_63187	AMG-510 800nm	24h	Hippo_145	0.629372	depleted
GFPBC_libA_6494	AMG-510 800nm	24h	Hippo_145	0.585096	depleted
GFPBC_libA_65636	AMG-510 800nm	24h	Hippo_145	0.702865	depleted
GFPBC_libA_65757	AMG-510 800nm	24h	Hippo_145	0.599514	depleted
GFPBC_libA_66081	AMG-510 800nm	24h	Hippo_145	0.545904	depleted
GFPBC_libA_66450	AMG-510 800nm	24h	Hippo_145	0.71783	depleted
GFPBC_libA_6700	AMG-510 800nm	24h	Hippo_145	0.602288	depleted
GFPBC_libA_67823	AMG-510 800nm	24h	Hippo_145	0.654028	depleted
GFPBC_libA_71050	AMG-510 800nm	24h	Hippo_145	0.583144	depleted
GFPBC_libA_71136	AMG-510 800nm	24h	Hippo_145	0.585426	depleted
GFPBC_libA_71707	AMG-510 800nm	24h	Hippo_145	0.6473	depleted
GFPBC_libA_72923	AMG-510 800nm	24h	Hippo_145	0.605139	depleted
GFPBC_libA_74233	AMG-510 800nm	24h	Hippo_145	0.589336	depleted
GFPBC_libA_74340	AMG-510 800nm	24h	Hippo_145	0.514425	depleted
GFPBC_libA_76087	AMG-510 800nm	24h	Hippo_145	0.707497	enriched
GFPBC_libA_76142	AMG-510 800nm	24h	Hippo_145	0.598746	depleted
GFPBC_libA_76444	AMG-510 800nm	24h	Hippo_145	0.652919	depleted
GFPBC_libA_76799	AMG-510 800nm	24h	Hippo_145	0.555649	depleted
GFPBC_libA_7832	AMG-510 800nm	24h	Hippo_145	0.610536	depleted
GFPBC_libA_78960	AMG-510 800nm	24h	Hippo_145	0.590925	depleted
GFPBC_libA_80478	AMG-510 800nm	24h	Hippo_145	0.586021	depleted
GFPBC_libA_81259	AMG-510 800nm	24h	Hippo_145	0.619871	depleted
GFPBC_libA_82863	AMG-510 800nm	24h	Hippo_145	0.758582	depleted
GFPBC_libA_86040	AMG-510 800nm	24h	Hippo_145	0.627504	depleted
GFPBC_libA_87600	AMG-510 800nm	24h	Hippo_145	0.518924	depleted
GFPBC_libA_88650	AMG-510 800nm	24h	Hippo_145	0.632576	depleted
GFPBC_libA_89890	AMG-510 800nm	24h	Hippo_145	0.618097	depleted
GFPBC_libA_93489	AMG-510 800nm	24h	Hippo_145	0.569955	depleted
GFPBC_libA_94888	AMG-510 800nm	24h	Hippo_145	0.516967	depleted
GFPBC_libA_9603	AMG-510 800nm	24h	Hippo_145	0.63353	depleted
GFPBC_libA_96689	AMG-510 800nm	24h	Hippo_145	0.599551	depleted
GFPBC_libA_97957	AMG-510 800nm	24h	Hippo_145	0.675234	depleted
GFPBC_libA_98189	AMG-510 800nm	24h	Hippo_145	0.6013	depleted
GFPBC_libA_99176	AMG-510 800nm	24h	Hippo_145	0.58467	depleted
GFPBC_libA_12291	AMG-510 800nm	24h	MAPK	0.170171	depleted
GFPBC_libA_1376	AMG-510 800nm	24h	MAPK	0.191097	depleted
GFPBC_libA_13972	AMG-510 800nm	24h	MAPK	0.15415	depleted
GFPBC_libA_14015	AMG-510 800nm	24h	MAPK	0.172528	depleted
GFPBC_libA_14471	AMG-510 800nm	24h	MAPK	0.184468	depleted
GFPBC_libA_15214	AMG-510 800nm	24h	MAPK	0.316136	depleted
GFPBC_libA_15446	AMG-510 800nm	24h	MAPK	0.127391	depleted
GFPBC_libA_15853	AMG-510 800nm	24h	MAPK	0.196273	depleted
GFPBC_libA_15916	AMG-510 800nm	24h	MAPK	0.227228	depleted
GFPBC_libA_18482	AMG-510 800nm	24h	MAPK	0.105584	depleted
GFPBC_libA_18650	AMG-510 800nm	24h	MAPK	0.156399	depleted
GFPBC_libA_18825	AMG-510 800nm	24h	MAPK	0.166584	depleted
GFPBC_libA_19067	AMG-510 800nm	24h	MAPK	0.169979	depleted
GFPBC_libA_20974	AMG-510 800nm	24h	MAPK	0.165693	depleted
GFPBC_libA_2372	AMG-510 800nm	24h	MAPK	0.146353	depleted
GFPBC_libA_24856	AMG-510 800nm	24h	MAPK	0.168425	depleted
GFPBC_libA_25366	AMG-510 800nm	24h	MAPK	0.160801	depleted
GFPBC_libA_27698	AMG-510 800nm	24h	MAPK	0.165004	depleted
GFPBC_libA_27854	AMG-510 800nm	24h	MAPK	0.210415	depleted
GFPBC_libA_27858	AMG-510 800nm	24h	MAPK	0.178629	depleted
GFPBC_libA_27904	AMG-510 800nm	24h	MAPK	0.191751	depleted
GFPBC_libA_29354	AMG-510 800nm	24h	MAPK	0.181395	depleted
GFPBC_libA_30308	AMG-510 800nm	24h	MAPK	0.199749	depleted
GFPBC_libA_31441	AMG-510 800nm	24h	MAPK	0.1939	depleted
GFPBC_libA_31585	AMG-510 800nm	24h	MAPK	0.19689	depleted
GFPBC_libA_3372	AMG-510 800nm	24h	MAPK	0.185337	depleted
GFPBC_libA_33844	AMG-510 800nm	24h	MAPK	0.180562	depleted
GFPBC_libA_34811	AMG-510 800nm	24h	MAPK	0.12258	depleted
GFPBC_libA_35405	AMG-510 800nm	24h	MAPK	0.159633	depleted
GFPBC_libA_3559	AMG-510 800nm	24h	MAPK	0.144448	depleted
GFPBC_libA_37978	AMG-510 800nm	24h	MAPK	0.217072	depleted
GFPBC_libA_38231	AMG-510 800nm	24h	MAPK	0.126134	depleted
GFPBC_libA_39849	AMG-510 800nm	24h	MAPK	0.291889	depleted
GFPBC_libA_40052	AMG-510 800nm	24h	MAPK	0.133878	depleted
GFPBC_libA_41510	AMG-510 800nm	24h	MAPK	0.216391	depleted
GFPBC_libA_44049	AMG-510 800nm	24h	MAPK	0.140102	depleted
GFPBC_libA_4446	AMG-510 800nm	24h	MAPK	0.18776	depleted
GFPBC_libA_44716	AMG-510 800nm	24h	MAPK	0.146318	depleted
GFPBC_libA_44737	AMG-510 800nm	24h	MAPK	0.157098	depleted
GFPBC_libA_47009	AMG-510 800nm	24h	MAPK	0.136787	depleted
GFPBC_libA_51787	AMG-510 800nm	24h	MAPK	0.17158	depleted
GFPBC_libA_54298	AMG-510 800nm	24h	MAPK	0.221406	depleted
GFPBC_libA_58267	AMG-510 800nm	24h	MAPK	0.172031	depleted
GFPBC_libA_58296	AMG-510 800nm	24h	MAPK	0.187483	enriched
GFPBC_libA_58305	AMG-510 800nm	24h	MAPK	0.164458	depleted
GFPBC_libA_60369	AMG-510 800nm	24h	MAPK	0.197683	depleted
GFPBC_libA_61211	AMG-510 800nm	24h	MAPK	0.198306	depleted
GFPBC_libA_61394	AMG-510 800nm	24h	MAPK	0.205034	depleted
GFPBC_libA_62321	AMG-510 800nm	24h	MAPK	0.163329	depleted
GFPBC_libA_62858	AMG-510 800nm	24h	MAPK	0.176166	depleted
GFPBC_libA_63187	AMG-510 800nm	24h	MAPK	0.178685	depleted
GFPBC_libA_6494	AMG-510 800nm	24h	MAPK	0.217528	depleted
GFPBC_libA_65636	AMG-510 800nm	24h	MAPK	0.212585	depleted
GFPBC_libA_65757	AMG-510 800nm	24h	MAPK	0.153645	depleted
GFPBC_libA_66081	AMG-510 800nm	24h	MAPK	0.189457	depleted
GFPBC_libA_66450	AMG-510 800nm	24h	MAPK	0.216967	depleted
GFPBC_libA_6700	AMG-510 800nm	24h	MAPK	0.163344	depleted
GFPBC_libA_67823	AMG-510 800nm	24h	MAPK	0.182629	depleted
GFPBC_libA_71050	AMG-510 800nm	24h	MAPK	0.103688	depleted
GFPBC_libA_71136	AMG-510 800nm	24h	MAPK	0.16717	depleted
GFPBC_libA_71707	AMG-510 800nm	24h	MAPK	0.252354	depleted
GFPBC_libA_72923	AMG-510 800nm	24h	MAPK	0.170142	depleted
GFPBC_libA_74233	AMG-510 800nm	24h	MAPK	0.0981654	depleted
GFPBC_libA_74340	AMG-510 800nm	24h	MAPK	0.181871	depleted
GFPBC_libA_76087	AMG-510 800nm	24h	MAPK	0.240046	enriched
GFPBC_libA_76142	AMG-510 800nm	24h	MAPK	0.16955	depleted
GFPBC_libA_76444	AMG-510 800nm	24h	MAPK	0.118334	depleted
GFPBC_libA_76799	AMG-510 800nm	24h	MAPK	0.182009	depleted
GFPBC_libA_7832	AMG-510 800nm	24h	MAPK	0.199834	depleted
GFPBC_libA_78960	AMG-510 800nm	24h	MAPK	0.224045	depleted
GFPBC_libA_80478	AMG-510 800nm	24h	MAPK	0.15922	depleted
GFPBC_libA_81259	AMG-510 800nm	24h	MAPK	0.155682	depleted
GFPBC_libA_82863	AMG-510 800nm	24h	MAPK	0.178764	depleted
GFPBC_libA_86040	AMG-510 800nm	24h	MAPK	0.207436	depleted
GFPBC_libA_87600	AMG-510 800nm	24h	MAPK	0.183982	depleted
GFPBC_libA_88650	AMG-510 800nm	24h	MAPK	0.217067	depleted
GFPBC_libA_89890	AMG-510 800nm	24h	MAPK	0.156605	depleted
GFPBC_libA_93489	AMG-510 800nm	24h	MAPK	0.138261	depleted
GFPBC_libA_94888	AMG-510 800nm	24h	MAPK	0.0912852	depleted
GFPBC_libA_9603	AMG-510 800nm	24h	MAPK	0.165594	depleted
GFPBC_libA_96689	AMG-510 800nm	24h	MAPK	0.132704	depleted
GFPBC_libA_97957	AMG-510 800nm	24h	MAPK	0.0993918	depleted
GFPBC_libA_98189	AMG-510 800nm	24h	MAPK	0.128589	depleted
GFPBC_libA_99176	AMG-510 800nm	24h	MAPK	0.132677	depleted
GFPBC_libA_12291	AMG-510 800nm	72h	Hippo_145	0.716977	depleted
GFPBC_libA_1376	AMG-510 800nm	72h	Hippo_145	0.575766	depleted
GFPBC_libA_13972	AMG-510 800nm	72h	Hippo_145	0.58559	depleted
GFPBC_libA_14015	AMG-510 800nm	72h	Hippo_145	0.543985	depleted
GFPBC_libA_14471	AMG-510 800nm	72h	Hippo_145	0.619167	depleted
GFPBC_libA_15214	AMG-510 800nm	72h	Hippo_145	0.8101	depleted
GFPBC_libA_15446	AMG-510 800nm	72h	Hippo_145	0.62438	depleted
GFPBC_libA_15853	AMG-510 800nm	72h	Hippo_145	0.605899	depleted
GFPBC_libA_15916	AMG-510 800nm	72h	Hippo_145	0.613741	depleted
GFPBC_libA_18482	AMG-510 800nm	72h	Hippo_145	0.561026	depleted
GFPBC_libA_18650	AMG-510 800nm	72h	Hippo_145	0.576702	depleted
GFPBC_libA_18825	AMG-510 800nm	72h	Hippo_145	0.722507	depleted
GFPBC_libA_19067	AMG-510 800nm	72h	Hippo_145	0.512829	depleted
GFPBC_libA_20974	AMG-510 800nm	72h	Hippo_145	0.491851	depleted
GFPBC_libA_2372	AMG-510 800nm	72h	Hippo_145	0.67947	depleted
GFPBC_libA_24856	AMG-510 800nm	72h	Hippo_145	0.558716	depleted
GFPBC_libA_25366	AMG-510 800nm	72h	Hippo_145	0.574619	depleted
GFPBC_libA_27698	AMG-510 800nm	72h	Hippo_145	0.679252	depleted
GFPBC_libA_27854	AMG-510 800nm	72h	Hippo_145	0.608263	depleted
GFPBC_libA_27858	AMG-510 800nm	72h	Hippo_145	0.542988	depleted
GFPBC_libA_27904	AMG-510 800nm	72h	Hippo_145	0.608989	depleted
GFPBC_libA_29354	AMG-510 800nm	72h	Hippo_145	0.617119	depleted
GFPBC_libA_30308	AMG-510 800nm	72h	Hippo_145	0.513365	depleted
GFPBC_libA_31441	AMG-510 800nm	72h	Hippo_145	0.57097	depleted
GFPBC_libA_31585	AMG-510 800nm	72h	Hippo_145	0.737456	depleted
GFPBC_libA_3372	AMG-510 800nm	72h	Hippo_145	0.532329	depleted
GFPBC_libA_33844	AMG-510 800nm	72h	Hippo_145	0.590197	depleted
GFPBC_libA_34811	AMG-510 800nm	72h	Hippo_145	0.584711	depleted
GFPBC_libA_35405	AMG-510 800nm	72h	Hippo_145	0.569178	depleted
GFPBC_libA_3559	AMG-510 800nm	72h	Hippo_145	0.548169	depleted
GFPBC_libA_37978	AMG-510 800nm	72h	Hippo_145	0.728494	depleted
GFPBC_libA_38231	AMG-510 800nm	72h	Hippo_145	0.603129	depleted
GFPBC_libA_39849	AMG-510 800nm	72h	Hippo_145	0.564357	depleted
GFPBC_libA_40052	AMG-510 800nm	72h	Hippo_145	0.936893	depleted
GFPBC_libA_41510	AMG-510 800nm	72h	Hippo_145	0.642848	depleted
GFPBC_libA_44049	AMG-510 800nm	72h	Hippo_145	0.573434	depleted
GFPBC_libA_4446	AMG-510 800nm	72h	Hippo_145	0.576949	depleted
GFPBC_libA_44716	AMG-510 800nm	72h	Hippo_145	0.662029	depleted
GFPBC_libA_44737	AMG-510 800nm	72h	Hippo_145	0.565549	depleted
GFPBC_libA_47009	AMG-510 800nm	72h	Hippo_145	0.577826	depleted
GFPBC_libA_51787	AMG-510 800nm	72h	Hippo_145	0.638911	depleted
GFPBC_libA_54298	AMG-510 800nm	72h	Hippo_145	0.665193	depleted
GFPBC_libA_58267	AMG-510 800nm	72h	Hippo_145	0.664918	depleted
GFPBC_libA_58296	AMG-510 800nm	72h	Hippo_145	0.714358	enriched
GFPBC_libA_58305	AMG-510 800nm	72h	Hippo_145	0.502025	depleted
GFPBC_libA_60369	AMG-510 800nm	72h	Hippo_145	0.630317	depleted
GFPBC_libA_61211	AMG-510 800nm	72h	Hippo_145	0.592382	depleted
GFPBC_libA_61394	AMG-510 800nm	72h	Hippo_145	0.596931	depleted
GFPBC_libA_62321	AMG-510 800nm	72h	Hippo_145	0.531503	depleted
GFPBC_libA_62858	AMG-510 800nm	72h	Hippo_145	0.540636	depleted
GFPBC_libA_63187	AMG-510 800nm	72h	Hippo_145	0.620643	depleted
GFPBC_libA_6494	AMG-510 800nm	72h	Hippo_145	0.60664	depleted
GFPBC_libA_65636	AMG-510 800nm	72h	Hippo_145	0.746536	depleted
GFPBC_libA_65757	AMG-510 800nm	72h	Hippo_145	0.599546	depleted
GFPBC_libA_66081	AMG-510 800nm	72h	Hippo_145	0.536412	depleted
GFPBC_libA_66450	AMG-510 800nm	72h	Hippo_145	0.887457	depleted
GFPBC_libA_6700	AMG-510 800nm	72h	Hippo_145	0.571742	depleted
GFPBC_libA_67823	AMG-510 800nm	72h	Hippo_145	0.683449	depleted
GFPBC_libA_71050	AMG-510 800nm	72h	Hippo_145	0.570801	depleted
GFPBC_libA_71136	AMG-510 800nm	72h	Hippo_145	0.528319	depleted
GFPBC_libA_71707	AMG-510 800nm	72h	Hippo_145	0.626956	depleted
GFPBC_libA_72923	AMG-510 800nm	72h	Hippo_145	0.591598	depleted
GFPBC_libA_74233	AMG-510 800nm	72h	Hippo_145	0.559578	depleted
GFPBC_libA_74340	AMG-510 800nm	72h	Hippo_145	0.600332	depleted
GFPBC_libA_76087	AMG-510 800nm	72h	Hippo_145	0.827386	enriched
GFPBC_libA_76142	AMG-510 800nm	72h	Hippo_145	0.576603	depleted
GFPBC_libA_76444	AMG-510 800nm	72h	Hippo_145	0.600798	depleted
GFPBC_libA_76799	AMG-510 800nm	72h	Hippo_145	0.555135	depleted
GFPBC_libA_7832	AMG-510 800nm	72h	Hippo_145	0.548706	depleted
GFPBC_libA_78960	AMG-510 800nm	72h	Hippo_145	0.618324	depleted
GFPBC_libA_80478	AMG-510 800nm	72h	Hippo_145	0.675958	depleted
GFPBC_libA_81259	AMG-510 800nm	72h	Hippo_145	0.577733	depleted
GFPBC_libA_82863	AMG-510 800nm	72h	Hippo_145	0.908616	depleted
GFPBC_libA_86040	AMG-510 800nm	72h	Hippo_145	0.884747	depleted
GFPBC_libA_87600	AMG-510 800nm	72h	Hippo_145	0.519322	depleted
GFPBC_libA_88650	AMG-510 800nm	72h	Hippo_145	0.664989	depleted
GFPBC_libA_89890	AMG-510 800nm	72h	Hippo_145	0.573084	depleted
GFPBC_libA_93489	AMG-510 800nm	72h	Hippo_145	0.554236	depleted
GFPBC_libA_94888	AMG-510 800nm	72h	Hippo_145	0.504374	depleted
GFPBC_libA_9603	AMG-510 800nm	72h	Hippo_145	0.605197	depleted
GFPBC_libA_96689	AMG-510 800nm	72h	Hippo_145	0.597746	depleted
GFPBC_libA_97957	AMG-510 800nm	72h	Hippo_145	0.598935	depleted
GFPBC_libA_98189	AMG-510 800nm	72h	Hippo_145	0.568149	depleted
GFPBC_libA_99176	AMG-510 800nm	72h	Hippo_145	0.583271	depleted
GFPBC_libA_12291	AMG-510 800nm	72h	MAPK	0.343636	depleted
GFPBC_libA_1376	AMG-510 800nm	72h	MAPK	0.269319	depleted
GFPBC_libA_13972	AMG-510 800nm	72h	MAPK	0.267686	depleted
GFPBC_libA_14015	AMG-510 800nm	72h	MAPK	0.226199	depleted
GFPBC_libA_14471	AMG-510 800nm	72h	MAPK	0.271616	depleted
GFPBC_libA_15214	AMG-510 800nm	72h	MAPK	0.368714	depleted
GFPBC_libA_15446	AMG-510 800nm	72h	MAPK	0.319295	depleted
GFPBC_libA_15853	AMG-510 800nm	72h	MAPK	0.286429	depleted
GFPBC_libA_15916	AMG-510 800nm	72h	MAPK	0.267381	depleted
GFPBC_libA_18482	AMG-510 800nm	72h	MAPK	0.220539	depleted
GFPBC_libA_18650	AMG-510 800nm	72h	MAPK	0.25109	depleted
GFPBC_libA_18825	AMG-510 800nm	72h	MAPK	0.376063	depleted
GFPBC_libA_19067	AMG-510 800nm	72h	MAPK	0.210257	depleted
GFPBC_libA_20974	AMG-510 800nm	72h	MAPK	0.198608	depleted
GFPBC_libA_2372	AMG-510 800nm	72h	MAPK	0.197649	depleted
GFPBC_libA_24856	AMG-510 800nm	72h	MAPK	0.255287	depleted
GFPBC_libA_25366	AMG-510 800nm	72h	MAPK	0.23722	depleted
GFPBC_libA_27698	AMG-510 800nm	72h	MAPK	0.173327	depleted
GFPBC_libA_27854	AMG-510 800nm	72h	MAPK	0.254884	depleted
GFPBC_libA_27858	AMG-510 800nm	72h	MAPK	0.233826	depleted
GFPBC_libA_27904	AMG-510 800nm	72h	MAPK	0.27442	depleted
GFPBC_libA_29354	AMG-510 800nm	72h	MAPK	0.228896	depleted
GFPBC_libA_30308	AMG-510 800nm	72h	MAPK	0.217687	depleted
GFPBC_libA_31441	AMG-510 800nm	72h	MAPK	0.266635	depleted
GFPBC_libA_31585	AMG-510 800nm	72h	MAPK	0.437631	depleted
GFPBC_libA_3372	AMG-510 800nm	72h	MAPK	0.183878	depleted
GFPBC_libA_33844	AMG-510 800nm	72h	MAPK	0.246128	depleted
GFPBC_libA_34811	AMG-510 800nm	72h	MAPK	0.19238	depleted
GFPBC_libA_35405	AMG-510 800nm	72h	MAPK	0.23201	depleted
GFPBC_libA_3559	AMG-510 800nm	72h	MAPK	0.225453	depleted
GFPBC_libA_37978	AMG-510 800nm	72h	MAPK	0.261832	depleted
GFPBC_libA_38231	AMG-510 800nm	72h	MAPK	0.276465	depleted
GFPBC_libA_39849	AMG-510 800nm	72h	MAPK	0.236417	depleted
GFPBC_libA_40052	AMG-510 800nm	72h	MAPK	0.327273	depleted
GFPBC_libA_41510	AMG-510 800nm	72h	MAPK	0.278604	depleted
GFPBC_libA_44049	AMG-510 800nm	72h	MAPK	0.21083	depleted
GFPBC_libA_4446	AMG-510 800nm	72h	MAPK	0.272973	depleted
GFPBC_libA_44716	AMG-510 800nm	72h	MAPK	0.257174	depleted
GFPBC_libA_44737	AMG-510 800nm	72h	MAPK	0.259571	depleted
GFPBC_libA_47009	AMG-510 800nm	72h	MAPK	0.229509	depleted
GFPBC_libA_51787	AMG-510 800nm	72h	MAPK	0.316936	depleted
GFPBC_libA_54298	AMG-510 800nm	72h	MAPK	0.287407	depleted
GFPBC_libA_58267	AMG-510 800nm	72h	MAPK	0.255995	depleted
GFPBC_libA_58296	AMG-510 800nm	72h	MAPK	0.27597	enriched
GFPBC_libA_58305	AMG-510 800nm	72h	MAPK	0.146148	depleted
GFPBC_libA_60369	AMG-510 800nm	72h	MAPK	0.281081	depleted
GFPBC_libA_61211	AMG-510 800nm	72h	MAPK	0.291118	depleted
GFPBC_libA_61394	AMG-510 800nm	72h	MAPK	0.258648	depleted
GFPBC_libA_62321	AMG-510 800nm	72h	MAPK	0.223134	depleted
GFPBC_libA_62858	AMG-510 800nm	72h	MAPK	0.266706	depleted
GFPBC_libA_63187	AMG-510 800nm	72h	MAPK	0.259194	depleted
GFPBC_libA_6494	AMG-510 800nm	72h	MAPK	0.297543	depleted
GFPBC_libA_65636	AMG-510 800nm	72h	MAPK	0.307046	depleted
GFPBC_libA_65757	AMG-510 800nm	72h	MAPK	0.268501	depleted
GFPBC_libA_66081	AMG-510 800nm	72h	MAPK	0.249071	depleted
GFPBC_libA_66450	AMG-510 800nm	72h	MAPK	0.398225	depleted
GFPBC_libA_6700	AMG-510 800nm	72h	MAPK	0.24481	depleted
GFPBC_libA_67823	AMG-510 800nm	72h	MAPK	0.265475	depleted
GFPBC_libA_71050	AMG-510 800nm	72h	MAPK	0.221754	depleted
GFPBC_libA_71136	AMG-510 800nm	72h	MAPK	0.25889	depleted
GFPBC_libA_71707	AMG-510 800nm	72h	MAPK	0.225936	depleted
GFPBC_libA_72923	AMG-510 800nm	72h	MAPK	0.260472	depleted
GFPBC_libA_74233	AMG-510 800nm	72h	MAPK	0.251701	depleted
GFPBC_libA_74340	AMG-510 800nm	72h	MAPK	0.257106	depleted
GFPBC_libA_76087	AMG-510 800nm	72h	MAPK	0.324528	enriched
GFPBC_libA_76142	AMG-510 800nm	72h	MAPK	0.250977	depleted
GFPBC_libA_76444	AMG-510 800nm	72h	MAPK	0.216422	depleted
GFPBC_libA_76799	AMG-510 800nm	72h	MAPK	0.197516	depleted
GFPBC_libA_7832	AMG-510 800nm	72h	MAPK	0.193938	depleted
GFPBC_libA_78960	AMG-510 800nm	72h	MAPK	0.2553	depleted
GFPBC_libA_80478	AMG-510 800nm	72h	MAPK	0.278257	depleted
GFPBC_libA_81259	AMG-510 800nm	72h	MAPK	0.25462	depleted
GFPBC_libA_82863	AMG-510 800nm	72h	MAPK	0.308046	depleted
GFPBC_libA_86040	AMG-510 800nm	72h	MAPK	0.384918	depleted
GFPBC_libA_87600	AMG-510 800nm	72h	MAPK	0.236421	depleted
GFPBC_libA_88650	AMG-510 800nm	72h	MAPK	0.327867	depleted
GFPBC_libA_89890	AMG-510 800nm	72h	MAPK	0.178955	depleted
GFPBC_libA_93489	AMG-510 800nm	72h	MAPK	0.243101	depleted
GFPBC_libA_94888	AMG-510 800nm	72h	MAPK	0.189066	depleted
GFPBC_libA_9603	AMG-510 800nm	72h	MAPK	0.265959	depleted
GFPBC_libA_96689	AMG-510 800nm	72h	MAPK	0.252105	depleted
GFPBC_libA_97957	AMG-510 800nm	72h	MAPK	0.230727	depleted
GFPBC_libA_98189	AMG-510 800nm	72h	MAPK	0.184933	depleted
GFPBC_libA_99176	AMG-510 800nm	72h	MAPK	0.200139	depleted
GFPBC_libA_58296	AMG-510 800nm	2 months	Hippo_145	0.909843	enriched
GFPBC_libA_76087	AMG-510 800nm	2 months	Hippo_145	0.943638	enriched
GFPBC_libA_58296	AMG-510 800nm	2 months	MAPK	0.364876	enriched
GFPBC_libA_76087	AMG-510 800nm	2 months	MAPK	0.568919	enriched
GFPBC_libA_12291	Untreated	72h	Hippo_145	0.813856	depleted
GFPBC_libA_1376	Untreated	72h	Hippo_145	0.780416	depleted
GFPBC_libA_13972	Untreated	72h	Hippo_145	0.753981	depleted
GFPBC_libA_14015	Untreated	72h	Hippo_145	0.812317	depleted
GFPBC_libA_14471	Untreated	72h	Hippo_145	0.821313	depleted
GFPBC_libA_15214	Untreated	72h	Hippo_145	0.814967	depleted
GFPBC_libA_15446	Untreated	72h	Hippo_145	0.790057	depleted
GFPBC_libA_15853	Untreated	72h	Hippo_145	0.723384	depleted
GFPBC_libA_15916	Untreated	72h	Hippo_145	0.871919	depleted
GFPBC_libA_18482	Untreated	72h	Hippo_145	0.744013	depleted
GFPBC_libA_18650	Untreated	72h	Hippo_145	0.767865	depleted
GFPBC_libA_18825	Untreated	72h	Hippo_145	0.855932	depleted
GFPBC_libA_19067	Untreated	72h	Hippo_145	0.820782	depleted
GFPBC_libA_20974	Untreated	72h	Hippo_145	0.762324	depleted
GFPBC_libA_2372	Untreated	72h	Hippo_145	0.742438	depleted
GFPBC_libA_24856	Untreated	72h	Hippo_145	0.753236	depleted
GFPBC_libA_25366	Untreated	72h	Hippo_145	0.670884	depleted
GFPBC_libA_27698	Untreated	72h	Hippo_145	0.769767	depleted
GFPBC_libA_27854	Untreated	72h	Hippo_145	0.791192	depleted
GFPBC_libA_27858	Untreated	72h	Hippo_145	0.79161	depleted
GFPBC_libA_27904	Untreated	72h	Hippo_145	0.816513	depleted
GFPBC_libA_29354	Untreated	72h	Hippo_145	0.797656	depleted
GFPBC_libA_30308	Untreated	72h	Hippo_145	0.821991	depleted
GFPBC_libA_31441	Untreated	72h	Hippo_145	0.778954	depleted
GFPBC_libA_31585	Untreated	72h	Hippo_145	0.802391	depleted
GFPBC_libA_3372	Untreated	72h	Hippo_145	0.766722	depleted
GFPBC_libA_33844	Untreated	72h	Hippo_145	0.779957	depleted
GFPBC_libA_34811	Untreated	72h	Hippo_145	0.760985	depleted
GFPBC_libA_35405	Untreated	72h	Hippo_145	0.744694	depleted
GFPBC_libA_3559	Untreated	72h	Hippo_145	0.738746	depleted
GFPBC_libA_37978	Untreated	72h	Hippo_145	0.767394	depleted
GFPBC_libA_38231	Untreated	72h	Hippo_145	0.764915	depleted
GFPBC_libA_39849	Untreated	72h	Hippo_145	0.762975	depleted
GFPBC_libA_40052	Untreated	72h	Hippo_145	0.804932	depleted
GFPBC_libA_41510	Untreated	72h	Hippo_145	0.875923	depleted
GFPBC_libA_44049	Untreated	72h	Hippo_145	0.741202	depleted
GFPBC_libA_4446	Untreated	72h	Hippo_145	0.788332	depleted
GFPBC_libA_44716	Untreated	72h	Hippo_145	0.776779	depleted
GFPBC_libA_44737	Untreated	72h	Hippo_145	0.764228	depleted
GFPBC_libA_47009	Untreated	72h	Hippo_145	0.788788	depleted
GFPBC_libA_51787	Untreated	72h	Hippo_145	0.820571	depleted
GFPBC_libA_54298	Untreated	72h	Hippo_145	0.705491	depleted
GFPBC_libA_58267	Untreated	72h	Hippo_145	0.824504	depleted
GFPBC_libA_58296	Untreated	72h	Hippo_145	0.717085	enriched
GFPBC_libA_58305	Untreated	72h	Hippo_145	0.854112	depleted
GFPBC_libA_60369	Untreated	72h	Hippo_145	0.785014	depleted
GFPBC_libA_61211	Untreated	72h	Hippo_145	0.805398	depleted
GFPBC_libA_61394	Untreated	72h	Hippo_145	0.816571	depleted
GFPBC_libA_62321	Untreated	72h	Hippo_145	0.740399	depleted
GFPBC_libA_62858	Untreated	72h	Hippo_145	0.735049	depleted
GFPBC_libA_63187	Untreated	72h	Hippo_145	0.789844	depleted
GFPBC_libA_6494	Untreated	72h	Hippo_145	0.826356	depleted
GFPBC_libA_65636	Untreated	72h	Hippo_145	0.826811	depleted
GFPBC_libA_65757	Untreated	72h	Hippo_145	0.750172	depleted
GFPBC_libA_66081	Untreated	72h	Hippo_145	0.82189	depleted
GFPBC_libA_66450	Untreated	72h	Hippo_145	0.821942	depleted
GFPBC_libA_6700	Untreated	72h	Hippo_145	0.855396	depleted
GFPBC_libA_67823	Untreated	72h	Hippo_145	0.822634	depleted
GFPBC_libA_71050	Untreated	72h	Hippo_145	0.75861	depleted
GFPBC_libA_71136	Untreated	72h	Hippo_145	0.644631	depleted
GFPBC_libA_71707	Untreated	72h	Hippo_145	0.78071	depleted
GFPBC_libA_72923	Untreated	72h	Hippo_145	0.795288	depleted
GFPBC_libA_74233	Untreated	72h	Hippo_145	0.780177	depleted
GFPBC_libA_74340	Untreated	72h	Hippo_145	0.7647	depleted
GFPBC_libA_76087	Untreated	72h	Hippo_145	0.914064	enriched
GFPBC_libA_76142	Untreated	72h	Hippo_145	0.734933	depleted
GFPBC_libA_76444	Untreated	72h	Hippo_145	0.854511	depleted
GFPBC_libA_76799	Untreated	72h	Hippo_145	0.769916	depleted
GFPBC_libA_7832	Untreated	72h	Hippo_145	0.793746	depleted
GFPBC_libA_78960	Untreated	72h	Hippo_145	0.840131	depleted
GFPBC_libA_80478	Untreated	72h	Hippo_145	0.797455	depleted
GFPBC_libA_81259	Untreated	72h	Hippo_145	0.770106	depleted
GFPBC_libA_82863	Untreated	72h	Hippo_145	0.733358	depleted
GFPBC_libA_86040	Untreated	72h	Hippo_145	0.729553	depleted
GFPBC_libA_87600	Untreated	72h	Hippo_145	0.766215	depleted
GFPBC_libA_88650	Untreated	72h	Hippo_145	0.776786	depleted
GFPBC_libA_89890	Untreated	72h	Hippo_145	0.799847	depleted
GFPBC_libA_93489	Untreated	72h	Hippo_145	0.737318	depleted
GFPBC_libA_94888	Untreated	72h	Hippo_145	0.745888	depleted
GFPBC_libA_9603	Untreated	72h	Hippo_145	0.813737	depleted
GFPBC_libA_96689	Untreated	72h	Hippo_145	0.760703	depleted
GFPBC_libA_97957	Untreated	72h	Hippo_145	0.86211	depleted
GFPBC_libA_98189	Untreated	72h	Hippo_145	0.701389	depleted
GFPBC_libA_99176	Untreated	72h	Hippo_145	0.789612	depleted
GFPBC_libA_12291	Untreated	72h	MAPK	1.12066	depleted
GFPBC_libA_1376	Untreated	72h	MAPK	0.942506	depleted
GFPBC_libA_13972	Untreated	72h	MAPK	0.991937	depleted
GFPBC_libA_14015	Untreated	72h	MAPK	1.008	depleted
GFPBC_libA_14471	Untreated	72h	MAPK	1.05692	depleted
GFPBC_libA_15214	Untreated	72h	MAPK	0.994934	depleted
GFPBC_libA_15446	Untreated	72h	MAPK	0.948126	depleted
GFPBC_libA_15853	Untreated	72h	MAPK	0.943564	depleted
GFPBC_libA_15916	Untreated	72h	MAPK	1.0636	depleted
GFPBC_libA_18482	Untreated	72h	MAPK	0.865996	depleted
GFPBC_libA_18650	Untreated	72h	MAPK	0.938591	depleted
GFPBC_libA_18825	Untreated	72h	MAPK	0.921004	depleted
GFPBC_libA_19067	Untreated	72h	MAPK	1.03563	depleted
GFPBC_libA_20974	Untreated	72h	MAPK	1.01927	depleted
GFPBC_libA_2372	Untreated	72h	MAPK	0.813516	depleted
GFPBC_libA_24856	Untreated	72h	MAPK	0.964711	depleted
GFPBC_libA_25366	Untreated	72h	MAPK	0.806665	depleted
GFPBC_libA_27698	Untreated	72h	MAPK	1.0753	depleted
GFPBC_libA_27854	Untreated	72h	MAPK	1.00043	depleted
GFPBC_libA_27858	Untreated	72h	MAPK	1.02821	depleted
GFPBC_libA_27904	Untreated	72h	MAPK	1.04842	depleted
GFPBC_libA_29354	Untreated	72h	MAPK	0.972844	depleted
GFPBC_libA_30308	Untreated	72h	MAPK	1.06303	depleted
GFPBC_libA_31441	Untreated	72h	MAPK	1.03308	depleted
GFPBC_libA_31585	Untreated	72h	MAPK	1.01021	depleted
GFPBC_libA_3372	Untreated	72h	MAPK	0.933293	depleted
GFPBC_libA_33844	Untreated	72h	MAPK	1.04189	depleted
GFPBC_libA_34811	Untreated	72h	MAPK	0.934944	depleted
GFPBC_libA_35405	Untreated	72h	MAPK	0.919366	depleted
GFPBC_libA_3559	Untreated	72h	MAPK	0.959979	depleted
GFPBC_libA_37978	Untreated	72h	MAPK	1.06316	depleted
GFPBC_libA_38231	Untreated	72h	MAPK	0.888505	depleted
GFPBC_libA_39849	Untreated	72h	MAPK	0.978531	depleted
GFPBC_libA_40052	Untreated	72h	MAPK	0.828735	depleted
GFPBC_libA_41510	Untreated	72h	MAPK	1.22113	depleted
GFPBC_libA_44049	Untreated	72h	MAPK	0.985135	depleted
GFPBC_libA_4446	Untreated	72h	MAPK	1.11071	depleted
GFPBC_libA_44716	Untreated	72h	MAPK	0.895435	depleted
GFPBC_libA_44737	Untreated	72h	MAPK	0.97596	depleted
GFPBC_libA_47009	Untreated	72h	MAPK	0.971429	depleted
GFPBC_libA_51787	Untreated	72h	MAPK	1.03472	depleted
GFPBC_libA_54298	Untreated	72h	MAPK	0.895207	depleted
GFPBC_libA_58267	Untreated	72h	MAPK	1.02054	depleted
GFPBC_libA_58296	Untreated	72h	MAPK	0.887239	enriched
GFPBC_libA_58305	Untreated	72h	MAPK	1.14501	depleted
GFPBC_libA_60369	Untreated	72h	MAPK	1.06179	depleted
GFPBC_libA_61211	Untreated	72h	MAPK	1.08246	depleted
GFPBC_libA_61394	Untreated	72h	MAPK	1.04938	depleted
GFPBC_libA_62321	Untreated	72h	MAPK	0.978142	depleted
GFPBC_libA_62858	Untreated	72h	MAPK	0.922088	depleted
GFPBC_libA_63187	Untreated	72h	MAPK	0.97806	depleted
GFPBC_libA_6494	Untreated	72h	MAPK	1.10304	depleted
GFPBC_libA_65636	Untreated	72h	MAPK	1.08749	depleted
GFPBC_libA_65757	Untreated	72h	MAPK	1.00662	depleted
GFPBC_libA_66081	Untreated	72h	MAPK	0.991821	depleted
GFPBC_libA_66450	Untreated	72h	MAPK	1.08646	depleted
GFPBC_libA_6700	Untreated	72h	MAPK	0.984016	depleted
GFPBC_libA_67823	Untreated	72h	MAPK	1.10098	depleted
GFPBC_libA_71050	Untreated	72h	MAPK	0.983282	depleted
GFPBC_libA_71136	Untreated	72h	MAPK	0.998784	depleted
GFPBC_libA_71707	Untreated	72h	MAPK	1.00465	depleted
GFPBC_libA_72923	Untreated	72h	MAPK	1.02847	depleted
GFPBC_libA_74233	Untreated	72h	MAPK	1.05314	depleted
GFPBC_libA_74340	Untreated	72h	MAPK	0.997349	depleted
GFPBC_libA_76087	Untreated	72h	MAPK	1.12367	enriched
GFPBC_libA_76142	Untreated	72h	MAPK	0.926217	depleted
GFPBC_libA_76444	Untreated	72h	MAPK	1.15934	depleted
GFPBC_libA_76799	Untreated	72h	MAPK	1.13062	depleted
GFPBC_libA_7832	Untreated	72h	MAPK	0.932713	depleted
GFPBC_libA_78960	Untreated	72h	MAPK	1.08432	depleted
GFPBC_libA_80478	Untreated	72h	MAPK	0.98008	depleted
GFPBC_libA_81259	Untreated	72h	MAPK	0.962729	depleted
GFPBC_libA_82863	Untreated	72h	MAPK	0.821698	depleted
GFPBC_libA_86040	Untreated	72h	MAPK	0.978492	depleted
GFPBC_libA_87600	Untreated	72h	MAPK	1.0212	depleted
GFPBC_libA_88650	Untreated	72h	MAPK	1.0015	depleted
GFPBC_libA_89890	Untreated	72h	MAPK	1.03504	depleted
GFPBC_libA_93489	Untreated	72h	MAPK	1.05585	depleted
GFPBC_libA_94888	Untreated	72h	MAPK	0.955498	depleted
GFPBC_libA_9603	Untreated	72h	MAPK	1.06207	depleted
GFPBC_libA_96689	Untreated	72h	MAPK	1.0052	depleted
GFPBC_libA_97957	Untreated	72h	MAPK	1.14495	depleted
GFPBC_libA_98189	Untreated	72h	MAPK	0.842912	depleted
GFPBC_libA_99176	Untreated	72h	MAPK	0.960651	depleted
GFPBC_libA_12291	Untreated	Day 0	Hippo_145	0.968494	depleted
GFPBC_libA_1376	Untreated	Day 0	Hippo_145	0.940273	depleted
GFPBC_libA_13972	Untreated	Day 0	Hippo_145	0.920196	depleted
GFPBC_libA_14015	Untreated	Day 0	Hippo_145	0.900944	depleted
GFPBC_libA_14471	Untreated	Day 0	Hippo_145	0.958573	depleted
GFPBC_libA_15214	Untreated	Day 0	Hippo_145	0.99205	depleted
GFPBC_libA_15446	Untreated	Day 0	Hippo_145	0.877608	depleted
GFPBC_libA_15853	Untreated	Day 0	Hippo_145	0.912322	depleted
GFPBC_libA_15916	Untreated	Day 0	Hippo_145	0.887917	depleted
GFPBC_libA_18482	Untreated	Day 0	Hippo_145	0.919155	depleted
GFPBC_libA_18650	Untreated	Day 0	Hippo_145	0.974328	depleted
GFPBC_libA_18825	Untreated	Day 0	Hippo_145	0.928539	depleted
GFPBC_libA_19067	Untreated	Day 0	Hippo_145	0.873346	depleted
GFPBC_libA_20974	Untreated	Day 0	Hippo_145	0.904023	depleted
GFPBC_libA_2372	Untreated	Day 0	Hippo_145	0.965332	depleted
GFPBC_libA_24856	Untreated	Day 0	Hippo_145	0.933969	depleted
GFPBC_libA_25366	Untreated	Day 0	Hippo_145	0.953142	depleted
GFPBC_libA_27698	Untreated	Day 0	Hippo_145	0.979018	depleted
GFPBC_libA_27854	Untreated	Day 0	Hippo_145	0.90621	depleted
GFPBC_libA_27858	Untreated	Day 0	Hippo_145	0.895614	depleted
GFPBC_libA_27904	Untreated	Day 0	Hippo_145	0.860331	depleted
GFPBC_libA_29354	Untreated	Day 0	Hippo_145	0.963001	depleted
GFPBC_libA_30308	Untreated	Day 0	Hippo_145	0.939542	depleted
GFPBC_libA_31441	Untreated	Day 0	Hippo_145	0.963877	depleted
GFPBC_libA_31585	Untreated	Day 0	Hippo_145	1.00959	depleted
GFPBC_libA_3372	Untreated	Day 0	Hippo_145	0.91219	depleted
GFPBC_libA_33844	Untreated	Day 0	Hippo_145	0.907554	depleted
GFPBC_libA_34811	Untreated	Day 0	Hippo_145	0.931652	depleted
GFPBC_libA_35405	Untreated	Day 0	Hippo_145	0.938949	depleted
GFPBC_libA_3559	Untreated	Day 0	Hippo_145	0.913772	depleted
GFPBC_libA_37978	Untreated	Day 0	Hippo_145	0.953439	depleted
GFPBC_libA_38231	Untreated	Day 0	Hippo_145	0.927509	depleted
GFPBC_libA_39849	Untreated	Day 0	Hippo_145	0.945478	depleted
GFPBC_libA_40052	Untreated	Day 0	Hippo_145	0.881362	depleted
GFPBC_libA_41510	Untreated	Day 0	Hippo_145	0.906223	depleted
GFPBC_libA_44049	Untreated	Day 0	Hippo_145	0.947377	depleted
GFPBC_libA_4446	Untreated	Day 0	Hippo_145	0.910336	depleted
GFPBC_libA_44716	Untreated	Day 0	Hippo_145	0.93786	depleted
GFPBC_libA_44737	Untreated	Day 0	Hippo_145	0.910706	depleted
GFPBC_libA_47009	Untreated	Day 0	Hippo_145	0.900011	depleted
GFPBC_libA_51787	Untreated	Day 0	Hippo_145	0.926869	depleted
GFPBC_libA_54298	Untreated	Day 0	Hippo_145	0.877957	depleted
GFPBC_libA_58267	Untreated	Day 0	Hippo_145	0.993557	depleted
GFPBC_libA_58296	Untreated	Day 0	Hippo_145	1.01014	enriched
GFPBC_libA_58305	Untreated	Day 0	Hippo_145	0.923407	depleted
GFPBC_libA_60369	Untreated	Day 0	Hippo_145	0.951453	depleted
GFPBC_libA_61211	Untreated	Day 0	Hippo_145	0.966519	depleted
GFPBC_libA_61394	Untreated	Day 0	Hippo_145	0.949711	depleted
GFPBC_libA_62321	Untreated	Day 0	Hippo_145	0.88906	depleted
GFPBC_libA_62858	Untreated	Day 0	Hippo_145	0.822359	depleted
GFPBC_libA_63187	Untreated	Day 0	Hippo_145	0.941498	depleted
GFPBC_libA_6494	Untreated	Day 0	Hippo_145	0.921073	depleted
GFPBC_libA_65636	Untreated	Day 0	Hippo_145	0.970823	depleted
GFPBC_libA_65757	Untreated	Day 0	Hippo_145	0.908861	depleted
GFPBC_libA_66081	Untreated	Day 0	Hippo_145	0.84357	depleted
GFPBC_libA_66450	Untreated	Day 0	Hippo_145	1.04107	depleted
GFPBC_libA_6700	Untreated	Day 0	Hippo_145	0.891943	depleted
GFPBC_libA_67823	Untreated	Day 0	Hippo_145	0.931947	depleted
GFPBC_libA_71050	Untreated	Day 0	Hippo_145	0.946678	depleted
GFPBC_libA_71136	Untreated	Day 0	Hippo_145	0.909402	depleted
GFPBC_libA_71707	Untreated	Day 0	Hippo_145	0.917482	depleted
GFPBC_libA_72923	Untreated	Day 0	Hippo_145	0.918183	depleted
GFPBC_libA_74233	Untreated	Day 0	Hippo_145	0.946998	depleted
GFPBC_libA_74340	Untreated	Day 0	Hippo_145	0.818228	depleted
GFPBC_libA_76087	Untreated	Day 0	Hippo_145	1.02884	enriched
GFPBC_libA_76142	Untreated	Day 0	Hippo_145	0.878424	depleted
GFPBC_libA_76444	Untreated	Day 0	Hippo_145	0.937917	depleted
GFPBC_libA_76799	Untreated	Day 0	Hippo_145	0.928882	depleted
GFPBC_libA_7832	Untreated	Day 0	Hippo_145	0.981185	depleted
GFPBC_libA_78960	Untreated	Day 0	Hippo_145	0.871691	depleted
GFPBC_libA_80478	Untreated	Day 0	Hippo_145	0.908688	depleted
GFPBC_libA_81259	Untreated	Day 0	Hippo_145	0.926564	depleted
GFPBC_libA_82863	Untreated	Day 0	Hippo_145	1.03844	depleted
GFPBC_libA_86040	Untreated	Day 0	Hippo_145	0.998073	depleted
GFPBC_libA_87600	Untreated	Day 0	Hippo_145	0.897744	depleted
GFPBC_libA_88650	Untreated	Day 0	Hippo_145	0.93323	depleted
GFPBC_libA_89890	Untreated	Day 0	Hippo_145	0.897172	depleted
GFPBC_libA_93489	Untreated	Day 0	Hippo_145	0.930018	depleted
GFPBC_libA_94888	Untreated	Day 0	Hippo_145	0.865766	depleted
GFPBC_libA_9603	Untreated	Day 0	Hippo_145	0.900139	depleted
GFPBC_libA_96689	Untreated	Day 0	Hippo_145	0.96419	depleted
GFPBC_libA_97957	Untreated	Day 0	Hippo_145	0.958014	depleted
GFPBC_libA_98189	Untreated	Day 0	Hippo_145	0.893249	depleted
GFPBC_libA_99176	Untreated	Day 0	Hippo_145	0.939995	depleted
GFPBC_libA_12291	Untreated	Day 0	MAPK	1.19992	depleted
GFPBC_libA_1376	Untreated	Day 0	MAPK	1.1731	depleted
GFPBC_libA_13972	Untreated	Day 0	MAPK	1.20043	depleted
GFPBC_libA_14015	Untreated	Day 0	MAPK	1.17607	depleted
GFPBC_libA_14471	Untreated	Day 0	MAPK	1.21934	depleted
GFPBC_libA_15214	Untreated	Day 0	MAPK	1.23243	depleted
GFPBC_libA_15446	Untreated	Day 0	MAPK	1.15617	depleted
GFPBC_libA_15853	Untreated	Day 0	MAPK	1.26401	depleted
GFPBC_libA_15916	Untreated	Day 0	MAPK	1.06775	depleted
GFPBC_libA_18482	Untreated	Day 0	MAPK	1.04088	depleted
GFPBC_libA_18650	Untreated	Day 0	MAPK	1.26022	depleted
GFPBC_libA_18825	Untreated	Day 0	MAPK	1.07632	depleted
GFPBC_libA_19067	Untreated	Day 0	MAPK	1.20716	depleted
GFPBC_libA_20974	Untreated	Day 0	MAPK	1.19972	depleted
GFPBC_libA_2372	Untreated	Day 0	MAPK	1.21197	depleted
GFPBC_libA_24856	Untreated	Day 0	MAPK	1.22869	depleted
GFPBC_libA_25366	Untreated	Day 0	MAPK	1.2469	depleted
GFPBC_libA_27698	Untreated	Day 0	MAPK	1.32275	depleted
GFPBC_libA_27854	Untreated	Day 0	MAPK	1.10666	depleted
GFPBC_libA_27858	Untreated	Day 0	MAPK	1.15762	depleted
GFPBC_libA_27904	Untreated	Day 0	MAPK	1.08681	depleted
GFPBC_libA_29354	Untreated	Day 0	MAPK	1.25043	depleted
GFPBC_libA_30308	Untreated	Day 0	MAPK	1.2619	depleted
GFPBC_libA_31441	Untreated	Day 0	MAPK	1.24296	depleted
GFPBC_libA_31585	Untreated	Day 0	MAPK	1.28887	depleted
GFPBC_libA_3372	Untreated	Day 0	MAPK	1.17807	depleted
GFPBC_libA_33844	Untreated	Day 0	MAPK	1.19582	depleted
GFPBC_libA_34811	Untreated	Day 0	MAPK	1.07499	depleted
GFPBC_libA_35405	Untreated	Day 0	MAPK	1.25102	depleted
GFPBC_libA_3559	Untreated	Day 0	MAPK	1.19783	depleted
GFPBC_libA_37978	Untreated	Day 0	MAPK	1.20101	depleted
GFPBC_libA_38231	Untreated	Day 0	MAPK	1.23399	depleted
GFPBC_libA_39849	Untreated	Day 0	MAPK	1.2377	depleted
GFPBC_libA_40052	Untreated	Day 0	MAPK	1.12383	depleted
GFPBC_libA_41510	Untreated	Day 0	MAPK	1.21451	depleted
GFPBC_libA_44049	Untreated	Day 0	MAPK	1.21863	depleted
GFPBC_libA_4446	Untreated	Day 0	MAPK	1.16485	depleted
GFPBC_libA_44716	Untreated	Day 0	MAPK	1.08476	depleted
GFPBC_libA_44737	Untreated	Day 0	MAPK	1.16423	depleted
GFPBC_libA_47009	Untreated	Day 0	MAPK	1.17059	depleted
GFPBC_libA_51787	Untreated	Day 0	MAPK	1.15274	depleted
GFPBC_libA_54298	Untreated	Day 0	MAPK	1.11971	depleted
GFPBC_libA_58267	Untreated	Day 0	MAPK	1.38399	depleted
GFPBC_libA_58296	Untreated	Day 0	MAPK	1.21412	enriched
GFPBC_libA_58305	Untreated	Day 0	MAPK	1.22433	depleted
GFPBC_libA_60369	Untreated	Day 0	MAPK	1.23771	depleted
GFPBC_libA_61211	Untreated	Day 0	MAPK	1.24343	depleted
GFPBC_libA_61394	Untreated	Day 0	MAPK	1.23145	depleted
GFPBC_libA_62321	Untreated	Day 0	MAPK	1.09803	depleted
GFPBC_libA_62858	Untreated	Day 0	MAPK	1.16676	depleted
GFPBC_libA_63187	Untreated	Day 0	MAPK	1.14811	depleted
GFPBC_libA_6494	Untreated	Day 0	MAPK	1.24717	depleted
GFPBC_libA_65636	Untreated	Day 0	MAPK	1.26864	depleted
GFPBC_libA_65757	Untreated	Day 0	MAPK	1.18454	depleted
GFPBC_libA_66081	Untreated	Day 0	MAPK	1.11698	depleted
GFPBC_libA_66450	Untreated	Day 0	MAPK	1.20273	depleted
GFPBC_libA_6700	Untreated	Day 0	MAPK	1.21622	depleted
GFPBC_libA_67823	Untreated	Day 0	MAPK	1.19199	depleted
GFPBC_libA_71050	Untreated	Day 0	MAPK	1.20594	depleted
GFPBC_libA_71136	Untreated	Day 0	MAPK	1.24316	depleted
GFPBC_libA_71707	Untreated	Day 0	MAPK	1.09967	depleted
GFPBC_libA_72923	Untreated	Day 0	MAPK	1.22158	depleted
GFPBC_libA_74233	Untreated	Day 0	MAPK	1.22489	depleted
GFPBC_libA_74340	Untreated	Day 0	MAPK	1.0542	depleted
GFPBC_libA_76087	Untreated	Day 0	MAPK	1.1564	enriched
GFPBC_libA_76142	Untreated	Day 0	MAPK	1.2308	depleted
GFPBC_libA_76444	Untreated	Day 0	MAPK	1.20103	depleted
GFPBC_libA_76799	Untreated	Day 0	MAPK	1.23686	depleted
GFPBC_libA_7832	Untreated	Day 0	MAPK	1.33101	depleted
GFPBC_libA_78960	Untreated	Day 0	MAPK	1.21956	depleted
GFPBC_libA_80478	Untreated	Day 0	MAPK	1.18287	depleted
GFPBC_libA_81259	Untreated	Day 0	MAPK	1.17586	depleted
GFPBC_libA_82863	Untreated	Day 0	MAPK	1.00938	depleted
GFPBC_libA_86040	Untreated	Day 0	MAPK	1.15117	depleted
GFPBC_libA_87600	Untreated	Day 0	MAPK	1.23483	depleted
GFPBC_libA_88650	Untreated	Day 0	MAPK	1.18915	depleted
GFPBC_libA_89890	Untreated	Day 0	MAPK	1.13349	depleted
GFPBC_libA_93489	Untreated	Day 0	MAPK	1.13281	depleted
GFPBC_libA_94888	Untreated	Day 0	MAPK	1.11379	depleted
GFPBC_libA_9603	Untreated	Day 0	MAPK	1.11822	depleted
GFPBC_libA_96689	Untreated	Day 0	MAPK	1.23697	depleted
GFPBC_libA_97957	Untreated	Day 0	MAPK	1.24675	depleted
GFPBC_libA_98189	Untreated	Day 0	MAPK	1.12362	depleted
GFPBC_libA_99176	Untreated	Day 0	MAPK	1.20368	depleted
