# Supplementary material for: An allosteric pan-TEAD inhibitor blocks oncogenic YAP/TAZ signaling and overcomes KRAS G12C inhibitor resistance
Source: Nat Cancer. 2023 Jun 5;4(6):812–28. doi: 10.1038/s43018-023-00577-0 (PMC10293011; doi:10.1038/s43018-023-00577-0)
Supplement: Source Data Extended Data Fig. 1 — Statistical source data. [file 43018_2023_577_MOESM11_ESM.xlsx]

## Sheet: Sheet1
Fig. S1d NMR peak position and peak intensity
Free peptides	Peak position (ppm)	Peak Intensity
	-111.506	128676
	-111.617	133662
peptides +TEAD2	Peak position (ppm)	Peak Intensity
	-111.461	39160
	-111.608	93408
Peptides + TEAD2+cmpd2	Peak position (ppm)	Peak Intensity
	-111.476	69331
	-111.606	91125
Fig. S1e NMR peak position and peak intensity
Free peptides	Peak position (ppm)	Peak Intensity
	-111.506	128676
	-111.617	133662
Peptides+TEAD2	Peak position (ppm)	Peak Intensity
	-111.461	39160
	-111.608	93408
Peptides+TEAD2+YAP	Peak position (ppm)	Peak Intensity
	-111.498	145582
	-111.608	167275
