# Supplementary material for: An allosteric pan-TEAD inhibitor blocks oncogenic YAP/TAZ signaling and overcomes KRAS G12C inhibitor resistance
Source: Nat Cancer. 2023 Jun 5;4(6):812–28. doi: 10.1038/s43018-023-00577-0 (PMC10293011; doi:10.1038/s43018-023-00577-0)
Supplement: Source Data Extended Data Fig. 2 — Statistical source data. [file 43018_2023_577_MOESM12_ESM.xlsx]

## Sheet: FigS2
		Fig. S2b YAP/TAZ target gene scores
	SAMID	CNAME	TREATMENT_NAME	score
SAM24358599	SAM24358599	HCC1576	compound 4	-0.0140901
SAM24358600	SAM24358600	HCC1576	compound 4	0.00877471
SAM24358601	SAM24358601	HCC1576	compound 4	-0.0200133
SAM24358602	SAM24358602	HCC1576	compound 2	-0.40338
SAM24358603	SAM24358603	HCC1576	compound 2	-0.471008
SAM24358604	SAM24358604	HCC1576	compound 2	-0.418249
SAM24358605	SAM24358605	HCC1576	compound 3	-0.751988
SAM24358606	SAM24358606	HCC1576	compound 3	-0.777185
SAM24358607	SAM24358607	HCC1576	compound 3	-0.754511
SAM24358608	SAM24358608	HCC1576	GNE-7883	-0.894548
SAM24358609	SAM24358609	HCC1576	GNE-7883	-0.928249
SAM24358610	SAM24358610	HCC1576	GNE-7883	-0.929247
SAM24358611	SAM24358611	HCC1576	DMSO	-0.00814344
SAM24358612	SAM24358612	HCC1576	DMSO	-0.00414169
SAM24358613	SAM24358613	HCC1576	DMSO	0.0122851
