# Supplementary material for: An allosteric pan-TEAD inhibitor blocks oncogenic YAP/TAZ signaling and overcomes KRAS G12C inhibitor resistance
Source: Nat Cancer. 2023 Jun 5;4(6):812–28. doi: 10.1038/s43018-023-00577-0 (PMC10293011; doi:10.1038/s43018-023-00577-0)
Supplement: Source Data Extended Data Fig. 3 — Statistical source data. [file 43018_2023_577_MOESM13_ESM.xlsx]

## Sheet: FigS3
Fig. S3d Gene signature scores
CNAME	TEST_ARTICLE	TREATMENT_NAME	proliferation score		CNAME	TEST_ARTICLE	proliferation score		CNAME	TREATMENT_NAME	apoptosis score		CNAME	TREATMENT_NAME	apoptosis score
HCC1576	G03278113	compound 4	-0.00471526		HCC1576	compound 4	-0.0492695		OVCAR-8	compound 4	-0.012091		HCC1576	compound 4	-0.0492695
HCC1576	G03278113	compound 4	0.0701549		HCC1576	compound 4	0.0667811		OVCAR-8	compound 4	0.0206505		HCC1576	compound 4	0.0667811
HCC1576	G03278113	compound 4	0.0190209		HCC1576	compound 4	-0.0221956		OVCAR-8	compound 4	0.0144563		HCC1576	compound 4	-0.0221956
HCC1576	G03350031	compound 2	-0.456398		HCC1576	compound 2	0.567535		OVCAR-8	compound 2	0.61485		HCC1576	compound 2	0.567535
HCC1576	G03350031	compound 2	-0.569182		HCC1576	compound 2	0.547737		OVCAR-8	compound 2	0.612682		HCC1576	compound 2	0.547737
HCC1576	G03350031	compound 2	-0.468058		HCC1576	compound 2	0.605026		OVCAR-8	compound 2	0.51937		HCC1576	compound 2	0.605026
HCC1576	G03406878	compound 3	-0.893861		HCC1576	compound 3	0.719777		OVCAR-8	compound 3	0.822702		HCC1576	compound 3	0.719777
HCC1576	G03406878	compound 3	-0.885542		HCC1576	compound 3	0.856348		OVCAR-8	compound 3	0.782905		HCC1576	compound 3	0.856348
HCC1576	G03406878	compound 3	-0.876076		HCC1576	compound 3	0.848667		OVCAR-8	compound 3	0.859507		HCC1576	compound 3	0.848667
HCC1576	G03407883	GNE-7883	-0.986543		HCC1576	GNE-7883	0.931904		OVCAR-8	GNE-7883	0.88527		HCC1576	GNE-7883	0.931904
HCC1576	G03407883	GNE-7883	-1.07674		HCC1576	GNE-7883	0.960252		OVCAR-8	GNE-7883	0.864717		HCC1576	GNE-7883	0.960252
HCC1576	G03407883	GNE-7883	-1.0876		HCC1576	GNE-7883	0.86386		OVCAR-8	GNE-7883	0.774518		HCC1576	GNE-7883	0.86386
HCC1576	DMSO, 0.1%	DMSO	-0.00317245		HCC1576	DMSO	0.00446106		OVCAR-8	DMSO	-0.000204589		HCC1576	DMSO	0.00446106
HCC1576	DMSO, 0.1%	DMSO	0.00261924		HCC1576	DMSO	-0.0452655		OVCAR-8	DMSO	-0.00938699		HCC1576	DMSO	-0.0452655
HCC1576	DMSO, 0.1%	DMSO	0.000553206		HCC1576	DMSO	0.0408044		OVCAR-8	DMSO	0.00959158		HCC1576	DMSO	0.0408044
