# Supplementary material for: An allosteric pan-TEAD inhibitor blocks oncogenic YAP/TAZ signaling and overcomes KRAS G12C inhibitor resistance
Source: Nat Cancer. 2023 Jun 5;4(6):812–28. doi: 10.1038/s43018-023-00577-0 (PMC10293011; doi:10.1038/s43018-023-00577-0)
Supplement: Source Data Extended Data Fig. 4 — Statistical source data. [file 43018_2023_577_MOESM14_ESM.xlsx]

## Sheet: Extended data Figure 4
	lwr	upr	stasis	metric	groupName	Diff_Ref
	0		-0.0755535	AUC	Vehicle,(2 Days ON/ 1 Day OFF)	0
			-0.0755535	AUC	GNE-7883, 250 mg/kg, (4 Days ON/ 2 Day OFF)	-0.0841698
		Extended data Figure 4b
		NCI-H226 model
		groupName	lower		upper		stasis		Diff_Ref
		Vehicle	0		0		-0.0755535		0
		GNE-7883	-0.101766		-0.0665735		-0.0755535		-0.0841698
		MSTO-211H model
		groupName	lower		upper		stasis		Diff_Ref
		Vehicle	0		0		-0.0399953		0
		GNE-7883	-0.12798		-0.032342		-0.0399953		-0.0801607
		Extended data Figure 4c											Extended data Figure 4d
		NCI-H226 model											NCI-H226 model
		Time (days)	0	4	7	11	14	18					Time (days)	0	4	7	11	14	18
	Vehicle	Individual tumor volume (mm3)	253	373	709	624	663	671				Vehicle	Body weight change (%)	0	6.39269	5.93607	8.21918	8.21918	9.13242
			344	583	725	1042	1060	1252						0	0.938967	2.34742	4.22535	7.04225	6.10329
			321	496	581	782	913	1342						0	4.7619	9.09091	6.92641	8.22511	10.3896
			240	333	451	618	722	1004						0	3.09735	3.09735	5.75221	5.75221	8.84956
			207	272	373	529	564	676						0	0.909091	2.27273	1.81818	4.09091	6.36364
			230	189	275	380	443	564						0	6.36364	4.09091	8.18182	3.63636	7.27273
			261	414	509	690	665	836						0	3.27869	-0.819672	-2.04918	-2.04918	-0.819672
			305	367	479	722	803	1021						0	5.9633	6.42202	8.25688	8.25688	5.9633
			288	387	488	684	807	874						0	6.53061	4.4898	2.04082	2.04082	3.67347
			268	313	426	657	832	946						0	3.40426	0.425532	2.12766	-0.425532	1.2766
		Fitted tumor volume (mm3)	266.512	371.822	473.112	629.072	745.42	891.272					Fitted body weight change (%)	0	2.68667	3.69868	3.89552	4.12546	5.11768
	GNE-7883	Individual tumor volume (mm3)	237	262	217	162	219	N/A				GNE-7883	Body weight change (%)	0	5.76132	-0.411523	4.52675	3.29218	N/A
			331	312	367	345	445	590						0	-3.98406	-9.96016	-6.3745	-4.78088	-2.39044
			279	248	186	198	242	293						0	5.82524	0.970874	2.42718	3.8835	6.79612
			225	252	260	243	341	447						0	7.5	5	7	8.5	9.5
			252	194	159	177	188	178						0	3.44828	-4.31034	-4.74138	1.72414	0
			310	191	189	225	264	212						0	8.41121	0	-0.46729	-6.07477	-4.6729
			259	273	255	206	252	275						0	-3.24074	-0.462963	-6.01852	0	4.16667
			292	229	219	259	331	317						0	1.38249	0.460829	3.22581	5.99078	8.75576
			205	138	215	178	185	144						0	-4.65116	-1.86047	-4.65116	-0.465116	-4.18605
			264	246	246	268	N/A	N/A						0	0.462963	-3.7037	-0.462963	N/A	N/A
		Fitted tumor volume (mm3)	260.56	231.134	223.228	233.145	250.936	281.49					Fitted body weight change (%)	0	-0.408689	-0.707563	-0.693377	0.00682748	1.76275
		Extended data Figure 4c											Extended data Figure 4d
		MSTO-211H model											MSTO-211H model
		Time (days)	0	3	7	11							Time (days)	0	3	7	11
	Vehicle	Individual tumor volume (mm3)	281	373	438	500						Vehicle	Body weight change (%)	0	3.9823	4.86726	5.30973
			315	426	417	545								0	-2.1645	-5.19481	-4.329
			320	456	357	381								0	7.21649	6.18557	8.76289
			292	387	478	591								0	-7.2	-2.4	0.8
			368	359	457	435								0	0	-3.39623	1.50943
			355	441	493	694								0	0.41841	1.67364	4.1841
			244	366	371	400								0	0.473934	2.36967	1.4218
			305	342	369	415								0	0.485437	2.91262	7.76699
			299	318	436	529								0	0	3.79147	8.53081
		Fitted tumor volume (mm3)	319.869	360.647	423.215	496.638							Fitted body weight change (%)	0	0.440086	1.55193	3.476
	GNE-7883	Individual tumor volume (mm3)	300	494	267	260						GNE-7883	Body weight change (%)	0	6.01852	2.77778	2.31481
			353	297	224	251								0	2.43902	-4.39024	-2.43902
			316	279	174	138								0	2.20264	-1.76211	0
			250	386	209	204								0	1.77778	-4	-1.33333
			310	356	173	185								0	-5.07812	-5.46875	-3.51563
			366	410	182	155								0	-0.809717	-3.64372	-6.07287
			293	376	269	71								0	3.11111	-4	-2.66667
			244	393	172	32								0	-0.46729	-5.14019	-1.86916
			285	453	223	46								0	3.22581	-2.82258	-5.64516
		Fitted tumor volume (mm3)	303.945	366.357	210.789	120.537							Fitted body weight change (%)	0	0.832946	-3.07056	-2.67353
