# Supplementary material for: An allosteric pan-TEAD inhibitor blocks oncogenic YAP/TAZ signaling and overcomes KRAS G12C inhibitor resistance
Source: Nat Cancer. 2023 Jun 5;4(6):812–28. doi: 10.1038/s43018-023-00577-0 (PMC10293011; doi:10.1038/s43018-023-00577-0)
Supplement: Source Data Extended Data Fig. 5 — Tumor measurement data. [file 43018_2023_577_MOESM15_ESM.xlsx]

## Sheet: Sheet1
Fig. S5d Nuclear/cytoplasmic YAP ratios
H358P	H358R
7.60391	2.88464
4.8105	1.94831
1.06464	2.78427
0.82712	1.6007
0.87134	1.38307
0.878412	1.93051
0.701658	1.48217
1.3054	4.71948
0.825062	3.76491
0.635931	1.77613
1.30431	1.83582
0.775183	3.58688
1.10145	4.31229
0.785906	1.72783
1.57653	1.11727
1.32102	2.21607
1.30182	3.04826
4.36817	1.88476
3.30503	2.85447
1.00592	1.13433
0.986271	1.20336
0.811875	1.40166
0.866246	1.39613
0.996095	2.24396
1.63412	4.30955
0.693115	2.07043
0.681638	1.8337
0.669572	3.7233
0.724127	2.29417
0.651688	0.908847
1.08683	3.92664
0.737593	1.3197
0.823716	1.54702
0.859575	5.59538
0.541615	1.27009
3.86537	1.8416
2.16994	5.63964
0.929028	3.2073
1.01038	3.62192
1.24227	1.86243
1.51638	1.99695
1.4465	2.02233
1.24004	4.30552
0.709081	2.34505
0.569256	2.00435
0.926858	1.90754
0.500237	2.24984
1.01248	6.26991
0.968683	5.68742
1.58899	4.32697
1.30621	2.72137
0.775702	5.46519
0.643469	2.16992
1.83405	5.13602
1.04327	4.48944
0.736143	2.35287
1.52621	2.51493
0.738524	3.72937
0.990555	1.77823
0.601678	3.07326
0.69495	2.77216
2.84436	3.93687
1.97801	3.86453
0.597727	2.59291
0.758712	3.75536
1.95387	2.70074
0.880321	2.21194
0.605582	2.18662
0.87251	4.2117
1.28608	2.75613
1.11064	2.95688
1.09461	1.30283
1.08712	3.43508
0.835118	1.795
1.26818	3.01724
1.42099	1.74623
1.03461	3.43742
0.935321	3.05274
0.597447	3.63619
0.790157	2.80959
0.91183	3.17167
0.640031	2.42386
0.829763	2.31042
0.668924	2.1761
2.17315	2.91593
1.32874	3.71928
0.74495	6.0127
1.36365	3.00621
0.810452	1.95749
0.877114	2.80063
0.853188	3.89844
0.601338	3.08279
0.732388	4.92715
0.606777	5.18032
0.734238	3.01851
0.703267	7.62962
0.850919	4.6376
0.866166	8.33124
2.62819	8.26042
1.07221	7.26985
0.655979	3.89403
0.572292	6.6529
0.561488	5.21596
0.572798	4.88924
0.667462	5.36679
0.741937	5.88502
1.24666	6.58606
0.744082	4.09413
1.91622	4.55149
21.6321	3.97685
17.6217	2.93425
0.886915	6.7046
2.45785	2.82609
0.965517	4.75201
0.687431	3.80363
0.852846	4.22966
1.6052	3.57419
0.868904	2.74563
0.848995	3.39144
0.650303	3.565
0.873292	3.59941
1.79861	1.54563
0.841299	4.53055
0.582658	1.5267
2.03968	3.07753
9.45981	2.3127
2.09095	2.52588
1.17018	3.50517
0.946983	2.57866
1.2566	3.32714
1.04506	4.64111
1.18824	2.88054
1.46529	4.16154
0.669219	3.8037
6.13011	2.27627
2.60022	2.56487
2.88955	5.87823
0.802413	2.9094
2.80365	6.10888
4.81609	1.9678
0.612707	4.40403
1.2955	4.59881
20.5966	5.14783
1.21952	2.57317
1.50761	4.08363
1.65568	2.44348
1.84157	1.46773
1.09289	2.27254
1.42231	2.59574
2.79799	1.93344
1.61686	5.43251
2.97126	5.86791
1.83477	5.44929
1.13884	5.91762
1.82989	3.0881
1.2836	4.83922
2.24255	5.8592
3.76245	3.56015
1.12277	3.22806
12.4552	5.80732
1.31871	4.16207
3.09643	4.89632
3.53118	6.2228
1.28539	5.08721
1.8405	4.82961
7.34606	4.85406
0.693933	5.26587
3.58029	4.55149
3.22923	3.9535
1.23107	3.70476
1.84236	4.10501
2.01797	7.09848
2.26242	3.85408
2.08575	6.58473
2.66081	3.10254
6.60925	7.56715
0.907836	3.78488
1.6818	4.32637
11.3666	7.64667
0.898148	5.45537
1.83288	6.89115
3.82677	4.8947
1.40815	6.45077
1.99395	2.79802
1.88513	3.70333
1.60519	2.93543
1.06768	3.47709
0.608895	5.47383
1.20817	2.65193
1.75001	3.79527
1.33126	2.46862
0.71302	2.85297
1.94781	2.33351
1.80748	0.973085
0.866524	1.65819
1.98438	3.99968
0.956764	3.36651
1.3553	3.30348
1.58246	1.46827
1.21676	3.84336
0.775389	4.19678
1.5916	3.20539
1.12105	3.1665
0.986915	2.41584
0.785738	4.92062
1.5752	6.3515
0.578904	5.39861
0.649552	2.18797
0.649577	2.85427
0.488746	5.02365
0.698501	3.16519
0.696388	1.87026
0.641941	6.88284
0.631584	1.92546
0.871677	5.91209
0.783427	1.7089
0.710438	7.53827
1.10107	8.95986
0.840406	5.09
0.685493	3.7863
0.620084	5.4909
0.668637	8.08179
0.560998	4.59769
0.805911	2.32731
0.837897	4.99735
1.68042	5.15836
0.777269	2.06418
0.782233	9.06719
0.841314	6.79364
1.16729	3.47273
0.895423	5.75827
0.688454	6.81907
0.936345	2.75281
0.832015	3.03254
1.67228	3.91291
0.936667	5.71646
0.951063	2.46816
1.32781	3.72447
0.893873	5.19441
0.907277	3.20914
0.701014	2.73705
1.70214	2.61755
0.633019	4.08705
0.862126	2.52906
0.803771	3.94252
1.09858	2.71443
0.882047	1.56619
4.15255	2.95204
0.981024	2.19301
1.67915	1.88741
0.797455	1.89102
0.848265	3.59036
1.18696	3.94993
0.782745	4.43696
0.879867	7.50988
3.2719	2.85207
1.21767	2.56149
1.0345	2.79677
1.25795	1.5747
0.950141	3.8542
0.935587	3.52343
0.7742	3.95491
0.787202	5.42763
0.631234	6.26959
2.24632	7.07251
1.29637	7.53126
0.904347	4.86151
0.68211	6.60583
1.09637	5.94737
0.868452	7.4061
0.949701	4.65151
0.979243	5.97579
1.03964	9.21765
1.46552	6.00816
2.00979	4.75479
1.49564	4.94147
0.700107	5.85111
1.90093	6.30814
0.82405	7.64314
1.07309	7.06963
1.46765	5.10763
1.09076	6.2737
0.870548	3.80516
1.81434	4.18011
3.32921	4.36993
1.94845	2.35512
3.58263	6.33376
2.10391	4.39524
2.19122	4.63925
3.24037	4.86008
0.53525	3.72895
1.33963	5.30461
1.5453	4.61154
1.78415	4.34765
0.588892	5.1831
1.34467	4.43134
2.15565	3.16918
0.718665	2.74414
0.886541	1.9927
0.927295	6.24101
1.02983	1.88167
1.24498	3.94184
2.1961	2.55092
1.14096	4.96114
0.540467	3.21987
0.945016	5.52539
0.757554	3.6027
0.567589	1.57122
1.12652	1.03205
0.902759	2.26816
0.764693	4.17102
0.857555	4.79956
1.751	5.2858
1.14303	3.53081
1.70569	2.02919
0.946114	4.38139
0.537231	4.30399
0.799721	4.57623
0.96912	3.1388
0.50542	4.92897
0.603274	5.03762
0.925369	2.21501
0.870078	5.02374
0.903477	5.87771
1.34223	3.89438
1.02394	1.90457
0.895942	3.3514
1.30942	7.94826
0.672852	5.00703
0.968789	4.71426
0.88837	1.01065
0.556276	6.24512
1.03529	2.01634
1.07965	4.51358
0.658093	3.79378
1.08347	6.70502
0.991349	3.06802
0.786342	6.52348
0.763294	7.51206
1.33743	3.46353
0.733665	4.46152
0.864859	1.90336
1.01306	2.07087
0.947496	6.64388
1.07041	10.1762
1.7161	6.94257
0.76493	3.29687
0.711481	5.30642
0.812113	3.39821
1.07271	2.71174
0.878635	4.39691
0.813385	5.40283
2.98887	3.45778
0.715674	2.91526
1.02689	2.3035
0.607881	4.34892
0.769495	7.31791
0.997935	7.43353
0.68347	2.19221
1.03096	1.81372
0.773879	0.983872
0.899106	1.35755
0.762484	2.66816
0.823962	4.23771
0.854292	2.75318
0.953925	2.65614
1.36932	5.46787
0.595043	6.30624
0.716668	5.85786
0.959767	4.49625
1.31919	5.55655
0.68014	5.44203
0.666959	5.92826
0.918355	11.3137
0.747931	5.22424
1.01468	4.28568
0.90531	6.38643
1.43746	6.10289
0.847645	7.40671
0.602836	8.81096
1.11446	9.30061
1.20469	5.58661
0.641867	8.02965
1.43753	4.45219
0.533345	6.64517
1.1372	5.23244
0.572904	4.6269
0.691184	7.70641
0.57905	6.84579
1.88774	6.25409
1.23664	2.83086
0.675385	2.20512
0.778863	4.61522
0.929964	5.5708
2.52174	4.20587
1.11693	4.47657
0.724532	5.00566
0.729936	2.50534
0.702958	3.89478
0.610765	3.72531
0.718958	1.80253
1.46891	4.52791
2.12518	2.36381
0.595869	2.56244
0.803918	6.74102
0.503837	5.10936
0.829057	2.16368
0.823068	2.18
0.715088	1.48693
1.45908	5.25603
0.848397	2.30736
0.944776	2.65867
1.08479	5.44992
0.581426	2.07426
0.93782	4.88183
1.52371	1.97415
3.30803	3.72252
0.518283	6.24862
0.761185	5.89377
2.95656	1.52961
1.19408	4.9276
0.649983	3.97434
0.676696	2.08628
0.895903	3.38063
0.96211	3.0306
0.94421	3.77396
0.904712	5.21523
1.12796	7.60645
0.87391	7.91896
1.08631	4.5096
1.70214	2.47229
0.681786	2.58751
0.989942	3.96641
2.2339	1.818
0.916804	2.61668
1.03835	5.19068
0.393034	4.65153
0.96491	2.29678
0.77849	5.76871
1.09922	5.02763
2.296	6.84299
0.893913	4.69593
1.24839	5.7105
0.708262	7.69095
1.25442	1.88143
0.957986	5.29327
0.715348	5.75921
1.07648	2.31345
1.49982	5.4944
2.0465	7.10398
0.912071	4.74972
0.832941	6.4903
1.0792	5.16321
0.646956	5.57325
0.775572	3.84422
1.43282	6.1005
1.0644	5.44237
2.75144	6.56641
0.704072	4.05612
0.895489	7.1535
0.822074	4.13271
1.44314	6.68655
1.15613	3.89756
1.05184	3.2406
1.11801	2.57051
0.896983	2.52936
0.698089	6.88989
0.731936	6.14673
0.979453	2.79906
1.73418	2.8542
0.903019	2.95996
1.40761	2.73219
0.685846	2.57277
1.26293	2.32988
1.17466	2.55292
4.88273	1.66575
1.27349	4.02341
1.46148	2.19897
2.55223	3.72394
0.894908	4.50483
1.68221	2.96602
0.748588	2.18645
1.63479	3.14202
1.95128	4.24836
1.0274	2.83264
1.10993	2.89161
1.04166	4.04288
1.01957	3.60585
1.03006	1.47957
0.996432	2.05806
0.759683	3.47428
0.808108	1.59824
3.38104	1.16862
0.825753	5.55263
1.5463	1.53649
1.18547	5.61837
0.962538	7.70573
2.7973	4.8592
1.6404	6.12783
0.730144	7.17263
0.928596	3.62294
1.57578	3.52715
1.34131	6.17623
0.598364	5.21652
1.14147	3.77477
6.08959	3.57937
1.85505	6.11245
1.23587	6.8661
1.17467	8.02975
3.37919	5.41321
1.05419	3.86005
1.70794	2.86734
0.777512	6.03534
0.782622	5.11417
1.49302	9.63082
0.642514	1.88271
1.74675	5.42345
0.777452	6.52251
1.46136	6.55472
0.896292	2.95297
0.825131	9.84998
0.98385	3.81277
0.638576	4.33129
0.868423	3.27638
0.894366	7.35669
1.01549	7.27992
0.624553	6.82014
0.753764	4.11527
0.895994	3.71488
1.02448	2.99992
0.83248	3.09541
0.875088	3.67552
0.57898	3.13903
0.634384	2.92066
0.885269	3.55317
0.662974	3.84289
1.3166	4.30289
0.765936	4.23915
0.970274	4.80976
1.30777	1.86787
0.840851	3.32378
0.978191	2.91
2.33203	4.50364
1.484	3.01341
1.07144	2.50713
2.3516	5.07719
1.59836	6.06848
1.48919	4.29086
0.93617	4.40169
1.34819	2.77462
3.74796	3.01652
0.694661	3.92425
0.702879	4.26183
0.624784	4.04188
0.6424	3.56778
0.608704	8.09708
1.24786	2.32316
1.00182	9.26331
1.1167	2.8054
0.892837	3.61415
0.730855	4.60464
0.947825	5.97686
0.941607	5.57474
0.99056	3.01256
1.09823	4.05344
0.81402	6.55192
1.34385	2.79101
1.40233	6.44862
0.94065	3.79647
1.43941	4.49472
0.718357	6.62871
0.699241	3.90199
0.84792	6.84772
1.37488	2.73624
0.532531	2.91477
1.03857	4.19093
0.600724	1.83984
0.700728	1.82532
0.977298	4.14166
1.57059	5.44107
2.15239	1.1505
0.933572	2.97159
0.945773	4.06494
1.39078	2.19204
0.822297	3.33637
1.08433	2.16526
1.52202	1.65822
1.36532	2.57959
1.24972	2.98271
0.692982	5.61163
1.29837	5.07374
1.11045	4.05095
1.65432	5.21231
0.663313	4.34222
0.80016	5.69844
0.719931	5.31603
0.603581	4.0338
1.33931	4.72578
0.9452	9.3174
0.915543	4.7151
0.969719	8.97008
0.870609	4.89451
1.08601	7.07661
0.698144	9.52163
1.11087	5.92916
1.20304	1.46425
1.20319	4.41363
1.1063	5.86472
2.85583	2.72934
1.36463	4.72257
0.892674	2.14877
1.62104	5.33518
2.11281	4.85143
0.712364	5.25997
0.978572	5.8518
0.639105	4.44106
0.570226	3.68302
0.838789	4.37268
19.1774	8.88141
2.16852	2.79976
0.974042	6.53083
0.935134	3.61918
1.03349	5.4936
1.26036	3.8215
0.879806	5.50597
0.854616	6.78433
1.05054	3.31145
1.05067	2.12141
1.07316	7.10996
0.711242	2.37076
1.04648	4.78898
5.90464	6.44666
1.18423	7.3368
0.721001	4.38827
0.886028	3.36929
0.718392	2.48543
1.38262	2.62188
0.939376	2.46225
0.875355	1.91829
0.928194	2.35241
0.928059	2.37907
0.653687	1.94103
3.07738	2.32012
4.47643	1.86364
1.1585	1.26642
0.612918	1.7486
1.55106	3.22805
1.19149	2.2526
0.979578	2.80963
0.895446	2.68702
0.884721	2.87274
1.92293	2.44496
2.0941	2.07376
0.640724	1.32686
1.51024	1.79138
0.70611	2.25597
0.704447	2.07611
0.8873	2.09672
0.700838	2.12721
1.08674	3.95524
0.933835	2.097
0.925559	0.882748
2.68815	1.49789
1.05744	2.36187
0.719262	2.42896
0.925631	1.99883
0.904154	1.51442
2.44123	1.23843
0.986522	3.51111
0.945781	3.35409
0.813623	1.52215
3.42093	2.29912
1.22019	3.0327
2.05028	3.23066
4.19214	2.42871
0.774946	4.63884
1.05478	5.35128
0.50809	6.35957
1.49682	6.98631
1.00629	1.48395
1.18326	4.37615
1.12558	6.03771
2.60611	1.39637
0.82395	1.49288
1.34294	6.6567
1.36464	5.76896
0.849995	4.7189
1.02008	4.25843
0.865154	5.04518
1.81586	7.78054
0.967177	4.44313
1.44906	3.59123
0.834697	6.19769
0.941479	5.73332
2.75776	3.85155
1.83578	4.37938
1.81272	2.14182
2.40018	1.72438
1.29571	2.96051
1.0286	5.40987
1.16131	2.33731
1.36113	6.24723
0.654224	4.22251
0.9958	5.35451
1.23699	2.63631
2.16364	2.84095
0.742783	2.28338
1.01876	5.30496
1.10919	1.40837
1.50928	2.7868
1.43677	2.24518
1.22028	2.92254
1.50777	2.99149
1.14816	1.88197
2.88777	1.66834
3.9284	2.40927
5.16737	3.52182
1.04831	1.88398
0.694981	1.27731
1.38717	3.49845
0.756704	3.2033
0.783712	3.62137
0.844747	2.0171
1.94939	2.35249
2.24107	2.38879
0.939223	2.78938
1.83287	2.35925
2.06644	2.23976
0.761479	4.56767
2.78312	4.24464
1.54916	2.58365
1.33848	3.16052
0.763538	1.65257
3.3152	5.16354
1.21355	4.02776
3.16375	2.68134
0.946041	2.54862
4.18407	4.16518
1.6897	2.1892
1.53651	2.85513
0.908496	2.03319
0.830542	2.95397
1.4015	3.6717
5.86283	2.33776
2.6715	1.65847
0.221935	3.32971
0.651296	2.60819
0.658131	7.40332
0.934328	5.71875
0.438271	4.52861
1.49764	6.28032
0.688602	8.33525
1.43964	1.68652
1.25529	3.42197
0.893201	6.87389
1.66264	9.0456
0.717312	2.97474
0.8514	6.54955
0.711223	6.4955
1.42097	6.81033
0.762855	3.79092
0.530945	4.23447
0.959879	4.78515
1.01854	5.01271
0.721683	6.30765
1.66565	2.53712
1.36928	2.26607
0.885823	4.6645
0.930843	2.98461
0.521905	5.54749
0.586255	3.02
0.946915	5.12865
0.598924	2.15804
3.30003	4.26479
0.711121	2.99498
0.867916	2.24143
2.08319	5.42216
0.765634	6.33698
0.723752	3.42422
0.669233	3.24534
0.584652	3.06563
0.337754	1.98224
1.12337	2.04176
0.826232	4.45274
1.09811	2.24902
0.847929	1.70519
1.33733	4.33693
0.894448	5.45493
0.882958	5.56496
2.07355	1.46472
0.759064	6.36979
0.824066	2.54402
1.32986	6.36314
0.761586	4.13891
0.87308	5.89738
0.871765	5.37232
0.842161	8.4421
0.847796	4.97761
0.922042	7.94462
0.784444	3.75339
0.713065	6.55387
	4.19411
	5.73151
	6.13699
	7.1735
	6.79087
	7.10486
	7.34318
	6.91028
	3.11882
	6.9733
	5.52469
	5.14447
	2.11389
	8.21995
	7.82439
	4.63888
	3.51063
	1.77099
	1.98586
	4.94124
	7.11026
	2.93956
	4.05033
	2.28188
	3.55503
	3.23933
	2.76542
	5.53397
	2.93746
	3.74369
	3.62468
	4.64722
	5.44172
	2.10923
	2.8951
	4.27194
	2.9112
	2.19531
	1.54912
	1.90894
	2.22212
	1.64624
	2.30577
	1.82105
	1.76144
	1.91818
	2.61009
	1.84639
	3.35954
	1.06957
	2.57337
	1.0063
	1.82868
	4.24098
	2.10058
	2.28431
	10.0512
	3.2608
	4.41358
	5.62804
	5.50904
	8.21504
	3.58324
	9.61279
	6.49325
	7.80853
	3.58838
	5.41652
	4.6052
	4.75606
	6.20955
	5.63379
	7.27679
	4.26327
	6.4955
	2.2219
	7.0868
	6.6231
	3.26529
	5.12809
	3.58815
	3.97566
	3.12937
	3.5451
	3.51228
	1.80488
	2.26973
	5.74928
	3.29181
	2.85314
	2.11314
	2.17016
	2.03723
	3.91987
	3.03613
	2.25551
	3.19302
	2.97976
	1.9931
	4.59121
	4.58033
	1.95302
	1.56611
	4.1543
	5.1418
	3.29401
	4.7577
	1.94535
	3.11777
	6.28247
	3.54212
	5.23496
	3.5995
	6.05567
	8.80629
	9.81429
	4.06941
	7.08562
	4.7202
	5.60829
	5.96673
	8.34126
	7.63254
	3.92166
	7.93262
	4.17783
	5.53876
	4.69991
	8.66136
	7.05901
	2.0317
	3.5463
	5.4483
	8.57455
	6.56302
	6.65363
	4.32974
	2.32799
	3.60416
	7.04175
	1.86693
	6.51016
	3.73517
	8.52036
	5.14567
	5.55447
	1.71258
	8.10743
	2.07083
	1.78681
	0.99869
	2.86964
	2.89276
	1.81421
	2.97525
	3.05717
	2.13046
	2.17857
	4.14168
	1.80989
	4.64154
	3.40113
	4.13929
	4.84636
	2.21733
	4.78757
	3.87407
	4.79304
	2.99905
	1.41588
	5.98877
	2.29565
	3.63326
	4.76216
	0.9395
	4.00455
	3.94631
	6.12084
	4.45792
	3.8534
	5.01802
	2.18997
	4.23811
	3.12897
	5.78591
	3.80056
	4.07682
	6.14944
	3.95944
	4.47685
	5.11712
	5.00157
	5.43197
	3.84545
	3.47559
	7.65737
	3.90071
	3.84791
	4.45414
	4.41359
	3.51421
	3.26527
	2.43438
	1.34876
	3.56861
	4.37731
	1.65296
	2.48468
	2.98123
	5.98937
	2.93594
	3.00855
	3.61592
	3.70582
	2.11978
	1.00415
	2.11738
	3.18377
	3.66627
	2.83731
	1.57585
	1.26176
	3.51597
	1.39413
	2.04249
	1.61537
	1.97619
	2.32279
	2.37597
	0.957283
	5.31172
	4.68578
	4.70568
	4.25598
	3.21468
	4.15435
	2.1197
	5.75991
	5.2681
	5.0463
	5.58103
	3.38856
	4.17902
	2.90825
	3.75403
	6.127
	6.76213
	5.0604
	5.63651
	3.47895
	5.92341
	7.87556
	5.99657
	4.69021
	3.37917
	4.53537
	5.9292
	5.03265
	4.82553
	2.79408
	3.23932
	5.1609
	6.81469
	4.21557
	1.69566
	3.49008
	5.23265
	1.97846
	5.49359
	3.09669
	5.26844
	0.918541
	4.11278
	5.22828
	4.44228
	5.13342
	4.05412
	5.34262
	4.66601
	2.24054
	4.28803
	1.8335
	2.8841
	3.49712
	2.8398
	3.58315
	6.66561
	6.51841
	6.34106
	5.98729
	5.93445
	5.03808
	4.96451
	4.6708
	5.39739
	4.11105
	3.87374
	8.15674
	5.97193
	3.72692
	7.55166
	4.83604
	5.02003
	1.6374
	3.45763
	2.78166
	3.19378
	2.67752
	5.48547
	2.43158
	2.77148
	4.74511
	3.32604
	5.077
	2.07139
	2.15241
	2.33435
	5.64277
	6.52414
	6.42279
	5.55465
	3.26951
	3.36357
	2.24918
	4.8285
	3.29865
	5.77445
	2.82188
	2.89961
	4.90559
	2.81104
	5.44298
	3.8525
	5.19592
	3.47466
	3.83451
	1.6533
	1.47091
	1.10247
	2.90045
	3.05818
	2.87459
	2.01125
	2.09036
	4.59518
	2.06073
	2.24525
	4.04475
	0.896351
	1.31376
	6.34873
	3.83521
	2.60643
	2.99667
	2.95458
	1.23711
	1.68182
	5.39911
	1.61042
	3.597
	4.06131
	3.28663
	2.14354
	1.37606
	1.5612
	2.5815
	2.07028
	3.44806
	4.43003
	3.20575
	1.9614
	4.10378
	1.96814
	4.29751
	2.72681
	2.5799
	3.06918
	2.57011
	2.23595
	2.1932
	3.65641
	2.70817
	2.92359
	2.93395
	3.64109
	3.47972
	2.59296
	2.4803
	1.90937
	3.72037
	5.41976
	7.60526
	1.85655
	6.03509
	4.5986
	4.35396
	4.57573
	8.18092
	2.65513
	3.85181
	2.85839
	5.80165
	2.8874
	4.66881
	3.78307
	1.4485
	5.77773
	4.8801
	2.10895
	2.78177
	2.57556
	1.98995
	2.28793
	2.8967
	4.56041
	2.38585
	3.57566
	1.79221
	1.80874
	4.07546
	2.95857
	3.00119
	2.23241
	3.36707
	4.29833
	3.19966
	9.56187
	2.95241
	2.94158
	5.64729
	4.98896
	1.79271
	2.82024
	2.92841
	4.84455
	4.38818
	5.13092
	5.22875
	3.43235
	1.89562
	5.2898
	4.48675
	2.89807
	6.11795
	6.24227
	2.30997
	4.04313
	2.52535
	4.99217
	9.59934
	3.34891
	3.29019
	5.91439
	2.42678
	11.0531
	7.37874
	5.05604
	7.26615
	4.2388
	6.48218
	5.25007
	5.82291
	7.43928
	5.56063
	3.43047
	7.67318
	4.82434
	7.07527
	6.42646
	3.69405
	9.17889
	4.68345
	5.74728
	2.55242
	1.51468
	2.99183
	1.26099
	1.46525
	2.45009
	1.91282
	4.1255
	2.22779
	2.01953
	4.60907
	1.23375
	2.25041
	2.0315
	2.00765
	2.78872
	2.17545
	4.28023
	3.9308
	2.55131
	1.91633
	4.12333
	2.28844
	6.00457
	5.34117
	4.58168
	1.75376
	2.88251
	4.30306
	3.63055
	3.24563
	4.51256
	6.70099
	2.86371
	6.41136
	1.70983
	2.5455
	5.15212
	4.04121
	5.38107
	6.42718
	4.66233
	1.71444
	2.59922
	2.58124
	1.94693
	1.2965
	2.26435
	5.71956
	2.91714
	2.77759
	2.72533
	3.41515
	3.9084
	4.6471
	3.43012
	5.07862
	2.97768
	4.85985
	3.48232
	2.33013
	2.87487
	1.61361
	1.24205
	1.69777
	1.47148
	2.56271
	1.63626
	2.21708
	2.00326
	3.85476
	7.3474
	1.44681
	1.61238
	3.34871
	3.42097
	1.49353
	2.45113
	2.33243
	1.89446
	1.76954
	2.41823
	1.53408
	1.07367
	3.72708
	1.37062
	3.44626
	2.96786
	4.92113
	3.0263
	2.22779
	2.32473
	1.7501
	3.85775
	2.7862
	5.51002
	5.66864
	1.8066
	2.38559
	4.64919
	1.78871
	4.17677
	2.42814
	5.54739
	2.5473
	5.36967
	4.27492
	3.57238
	2.01881
	4.49677
	5.49971
	3.19229
	3.41726
	3.54006
	3.54946
	5.58449
	4.75686
	4.79992
	4.38334
	4.03115
	3.67951
	3.7442
	2.51692
	5.02673
	5.06443
	2.65912
	2.34534
	1.68903
	1.99642
	2.081
	2.55608
	1.54482
	1.68228
	3.05277
	1.25451
	1.61713
	2.22105
	6.17313
	3.15316
	1.64177
	2.09385
	2.1106
	4.6754
	1.85284
	1.69867
	2.48328
	2.97302
	1.72527
	2.63851
	2.05256
	1.48626
	1.38763
	4.07285
	3.1899
	3.47806
	2.22129
	1.30503
	2.87064
	3.31233
	2.36924
	1.58097
	1.48257
	1.79001
	2.28169
	3.19868
	3.42776
	0.926118
	1.35639
	1.86776
	7.60543
	1.26501
	1.60722
	1.03171
	4.13575
	1.42766
	4.41658
	3.01519
	0.913204
	2.70941
	3.10498
	3.96493
	1.45942
	2.87214
	2.36988
	5.3937
	1.6259
	5.38943
	2.38552
	7.91581
	1.89971
	4.72304
	6.63767
	3.08081
	3.31987
	8.06824
	2.03323
	7.15601
	8.20658
	4.74299
	5.80107
	2.34446
	2.7703
	8.32127
	6.55029
	3.20459
	7.20316
	4.3152
	3.02868
	3.88834
	1.95928
	2.90884
	1.67508
	4.40025
	3.03079
	2.48415
	5.48352
	3.96159
	4.17186
	2.19357
	2.93258
