# Supplementary material for: An allosteric pan-TEAD inhibitor blocks oncogenic YAP/TAZ signaling and overcomes KRAS G12C inhibitor resistance
Source: Nat Cancer. 2023 Jun 5;4(6):812–28. doi: 10.1038/s43018-023-00577-0 (PMC10293011; doi:10.1038/s43018-023-00577-0)
Supplement: Source Data Extended Data Fig. 6 — Statistical source data. [file 43018_2023_577_MOESM16_ESM.xlsx]

## Sheet: pseudobulk_scores_H23
Fig. S6 calculated pathway scores
TraCD-seq barcode	treatment	time_point	pathway	score	Barcode category
GFPBC_libA_1090	Untreated	72h	Hippo_145	0.458535	depleted
GFPBC_libA_1090	AMG-510 1.5um	72h	Hippo_145	0.33964	depleted
GFPBC_libA_1090	AMG-510 + TEADi	72h	Hippo_145	0.269318	depleted
GFPBC_libA_14936	Untreated	72h	Hippo_145	0.4475	depleted
GFPBC_libA_14936	AMG-510 1.5um	72h	Hippo_145	0.371129	depleted
GFPBC_libA_14936	AMG-510 + TEADi	72h	Hippo_145	0.319631	depleted
GFPBC_libA_15583	Untreated	72h	Hippo_145	0.497998	depleted
GFPBC_libA_15583	AMG-510 1.5um	72h	Hippo_145	0.349441	depleted
GFPBC_libA_15583	AMG-510 + TEADi	72h	Hippo_145	0.355669	depleted
GFPBC_libA_17158	Untreated	72h	Hippo_145	0.498871	enriched
GFPBC_libA_17158	AMG-510 1.5um	72h	Hippo_145	0.373397	enriched
GFPBC_libA_17158	AMG-510 + TEADi	72h	Hippo_145	0.297734	enriched
GFPBC_libA_17620	Untreated	72h	Hippo_145	0.475397	unchanged
GFPBC_libA_17620	AMG-510 1.5um	72h	Hippo_145	0.390577	unchanged
GFPBC_libA_17620	AMG-510 + TEADi	72h	Hippo_145	0.285623	unchanged
GFPBC_libA_20129	Untreated	72h	Hippo_145	0.399543	depleted
GFPBC_libA_20129	AMG-510 1.5um	72h	Hippo_145	0.466176	depleted
GFPBC_libA_20129	AMG-510 + TEADi	72h	Hippo_145	0.308123	depleted
GFPBC_libA_21531	Untreated	72h	Hippo_145	0.462304	unchanged
GFPBC_libA_21531	AMG-510 1.5um	72h	Hippo_145	0.34525	unchanged
GFPBC_libA_21531	AMG-510 + TEADi	72h	Hippo_145	0.279499	unchanged
GFPBC_libA_22170	Untreated	72h	Hippo_145	0.506833	depleted
GFPBC_libA_22170	AMG-510 1.5um	72h	Hippo_145	0.35579	depleted
GFPBC_libA_22170	AMG-510 + TEADi	72h	Hippo_145	0.317292	depleted
GFPBC_libA_23814	Untreated	72h	Hippo_145	0.620497	depleted
GFPBC_libA_23814	AMG-510 1.5um	72h	Hippo_145	0.415414	depleted
GFPBC_libA_23814	AMG-510 + TEADi	72h	Hippo_145	0.388481	depleted
GFPBC_libA_25039	Untreated	72h	Hippo_145	0.423655	unchanged
GFPBC_libA_25039	AMG-510 1.5um	72h	Hippo_145	0.441341	unchanged
GFPBC_libA_25039	AMG-510 + TEADi	72h	Hippo_145	0.355113	unchanged
GFPBC_libA_28327	Untreated	72h	Hippo_145	0.449063	unchanged
GFPBC_libA_28327	AMG-510 1.5um	72h	Hippo_145	0.456665	unchanged
GFPBC_libA_28327	AMG-510 + TEADi	72h	Hippo_145	0.323179	unchanged
GFPBC_libA_29396	Untreated	72h	Hippo_145	0.452062	depleted
GFPBC_libA_29396	AMG-510 1.5um	72h	Hippo_145	0.371186	depleted
GFPBC_libA_29396	AMG-510 + TEADi	72h	Hippo_145	0.281046	depleted
GFPBC_libA_34194	Untreated	72h	Hippo_145	0.49737	unchanged
GFPBC_libA_34194	AMG-510 1.5um	72h	Hippo_145	0.371587	unchanged
GFPBC_libA_34194	AMG-510 + TEADi	72h	Hippo_145	0.330461	unchanged
GFPBC_libA_34818	Untreated	72h	Hippo_145	0.437752	depleted
GFPBC_libA_34818	AMG-510 1.5um	72h	Hippo_145	0.286043	depleted
GFPBC_libA_34818	AMG-510 + TEADi	72h	Hippo_145	0.280414	depleted
GFPBC_libA_36701	Untreated	72h	Hippo_145	0.449368	depleted
GFPBC_libA_36701	AMG-510 1.5um	72h	Hippo_145	0.265657	depleted
GFPBC_libA_36701	AMG-510 + TEADi	72h	Hippo_145	0.26541	depleted
GFPBC_libA_38227	Untreated	72h	Hippo_145	0.45378	depleted
GFPBC_libA_38227	AMG-510 1.5um	72h	Hippo_145	0.350803	depleted
GFPBC_libA_38227	AMG-510 + TEADi	72h	Hippo_145	0.274207	depleted
GFPBC_libA_41746	Untreated	72h	Hippo_145	0.486985	depleted
GFPBC_libA_41746	AMG-510 1.5um	72h	Hippo_145	0.379324	depleted
GFPBC_libA_41746	AMG-510 + TEADi	72h	Hippo_145	0.304526	depleted
GFPBC_libA_42556	Untreated	72h	Hippo_145	0.482329	enriched
GFPBC_libA_42556	AMG-510 1.5um	72h	Hippo_145	0.399384	enriched
GFPBC_libA_42556	AMG-510 + TEADi	72h	Hippo_145	0.335379	enriched
GFPBC_libA_46309	Untreated	72h	Hippo_145	0.412244	depleted
GFPBC_libA_46309	AMG-510 1.5um	72h	Hippo_145	0.305578	depleted
GFPBC_libA_46309	AMG-510 + TEADi	72h	Hippo_145	0.30204	depleted
GFPBC_libA_47127	Untreated	72h	Hippo_145	0.45088	unchanged
GFPBC_libA_47127	AMG-510 1.5um	72h	Hippo_145	0.386601	unchanged
GFPBC_libA_47127	AMG-510 + TEADi	72h	Hippo_145	0.323067	unchanged
GFPBC_libA_49082	Untreated	72h	Hippo_145	0.46288	depleted
GFPBC_libA_49082	AMG-510 1.5um	72h	Hippo_145	0.40971	depleted
GFPBC_libA_49082	AMG-510 + TEADi	72h	Hippo_145	0.363952	depleted
GFPBC_libA_49391	Untreated	72h	Hippo_145	0.560112	unchanged
GFPBC_libA_49391	AMG-510 1.5um	72h	Hippo_145	0.402704	unchanged
GFPBC_libA_49391	AMG-510 + TEADi	72h	Hippo_145	0.317166	unchanged
GFPBC_libA_50064	Untreated	72h	Hippo_145	0.383362	depleted
GFPBC_libA_50064	AMG-510 1.5um	72h	Hippo_145	0.316169	depleted
GFPBC_libA_50064	AMG-510 + TEADi	72h	Hippo_145	0.28899	depleted
GFPBC_libA_52783	Untreated	72h	Hippo_145	0.451252	depleted
GFPBC_libA_52783	AMG-510 1.5um	72h	Hippo_145	0.3243	depleted
GFPBC_libA_52783	AMG-510 + TEADi	72h	Hippo_145	0.359768	depleted
GFPBC_libA_54012	Untreated	72h	Hippo_145	0.598069	enriched
GFPBC_libA_54012	AMG-510 1.5um	72h	Hippo_145	0.452219	enriched
GFPBC_libA_54012	AMG-510 + TEADi	72h	Hippo_145	0.386984	enriched
GFPBC_libA_54094	Untreated	72h	Hippo_145	0.430009	depleted
GFPBC_libA_54094	AMG-510 1.5um	72h	Hippo_145	0.352791	depleted
GFPBC_libA_54094	AMG-510 + TEADi	72h	Hippo_145	0.291802	depleted
GFPBC_libA_5643	Untreated	72h	Hippo_145	0.465317	depleted
GFPBC_libA_5643	AMG-510 1.5um	72h	Hippo_145	0.384694	depleted
GFPBC_libA_5643	AMG-510 + TEADi	72h	Hippo_145	0.341629	depleted
GFPBC_libA_57176	Untreated	72h	Hippo_145	0.455905	depleted
GFPBC_libA_57176	AMG-510 1.5um	72h	Hippo_145	0.319897	depleted
GFPBC_libA_57176	AMG-510 + TEADi	72h	Hippo_145	0.307477	depleted
GFPBC_libA_58250	Untreated	72h	Hippo_145	0.359338	depleted
GFPBC_libA_58250	AMG-510 1.5um	72h	Hippo_145	0.275539	depleted
GFPBC_libA_58250	AMG-510 + TEADi	72h	Hippo_145	0.244893	depleted
GFPBC_libA_58406	AMG-510 1.5um	72h	Hippo_145	0.352873	depleted
GFPBC_libA_58406	AMG-510 + TEADi	72h	Hippo_145	0.33436	depleted
GFPBC_libA_60253	Untreated	72h	Hippo_145	0.483128	unchanged
GFPBC_libA_60253	AMG-510 1.5um	72h	Hippo_145	0.381697	unchanged
GFPBC_libA_60253	AMG-510 + TEADi	72h	Hippo_145	0.273561	unchanged
GFPBC_libA_60469	Untreated	72h	Hippo_145	0.445665	depleted
GFPBC_libA_60469	AMG-510 1.5um	72h	Hippo_145	0.367209	depleted
GFPBC_libA_60469	AMG-510 + TEADi	72h	Hippo_145	0.325378	depleted
GFPBC_libA_60566	Untreated	72h	Hippo_145	0.443227	unchanged
GFPBC_libA_60566	AMG-510 1.5um	72h	Hippo_145	0.381938	unchanged
GFPBC_libA_60566	AMG-510 + TEADi	72h	Hippo_145	0.322206	unchanged
GFPBC_libA_60979	Untreated	72h	Hippo_145	0.630992	unchanged
GFPBC_libA_60979	AMG-510 1.5um	72h	Hippo_145	0.464067	unchanged
GFPBC_libA_60979	AMG-510 + TEADi	72h	Hippo_145	0.399047	unchanged
GFPBC_libA_62350	Untreated	72h	Hippo_145	0.477328	depleted
GFPBC_libA_62350	AMG-510 1.5um	72h	Hippo_145	0.336965	depleted
GFPBC_libA_62350	AMG-510 + TEADi	72h	Hippo_145	0.323991	depleted
GFPBC_libA_62557	Untreated	72h	Hippo_145	0.488307	depleted
GFPBC_libA_62557	AMG-510 1.5um	72h	Hippo_145	0.367357	depleted
GFPBC_libA_62557	AMG-510 + TEADi	72h	Hippo_145	0.344779	depleted
GFPBC_libA_63304	Untreated	72h	Hippo_145	0.482653	unchanged
GFPBC_libA_63304	AMG-510 1.5um	72h	Hippo_145	0.351799	unchanged
GFPBC_libA_63304	AMG-510 + TEADi	72h	Hippo_145	0.322717	unchanged
GFPBC_libA_63651	Untreated	72h	Hippo_145	0.485613	depleted
GFPBC_libA_63651	AMG-510 1.5um	72h	Hippo_145	0.399792	depleted
GFPBC_libA_63651	AMG-510 + TEADi	72h	Hippo_145	0.371275	depleted
GFPBC_libA_63841	Untreated	72h	Hippo_145	0.459588	enriched
GFPBC_libA_63841	AMG-510 1.5um	72h	Hippo_145	0.413698	enriched
GFPBC_libA_63841	AMG-510 + TEADi	72h	Hippo_145	0.325002	enriched
GFPBC_libA_64400	Untreated	72h	Hippo_145	0.47301	depleted
GFPBC_libA_64400	AMG-510 1.5um	72h	Hippo_145	0.361843	depleted
GFPBC_libA_64400	AMG-510 + TEADi	72h	Hippo_145	0.309263	depleted
GFPBC_libA_65557	Untreated	72h	Hippo_145	0.384181	depleted
GFPBC_libA_65557	AMG-510 1.5um	72h	Hippo_145	0.292684	depleted
GFPBC_libA_65557	AMG-510 + TEADi	72h	Hippo_145	0.290434	depleted
GFPBC_libA_6625	Untreated	72h	Hippo_145	0.453534	depleted
GFPBC_libA_6625	AMG-510 1.5um	72h	Hippo_145	0.375301	depleted
GFPBC_libA_6625	AMG-510 + TEADi	72h	Hippo_145	0.341889	depleted
GFPBC_libA_66393	Untreated	72h	Hippo_145	0.391544	depleted
GFPBC_libA_66393	AMG-510 1.5um	72h	Hippo_145	0.31567	depleted
GFPBC_libA_66393	AMG-510 + TEADi	72h	Hippo_145	0.310573	depleted
GFPBC_libA_68771	Untreated	72h	Hippo_145	0.617882	depleted
GFPBC_libA_68771	AMG-510 1.5um	72h	Hippo_145	0.419498	depleted
GFPBC_libA_68771	AMG-510 + TEADi	72h	Hippo_145	0.351689	depleted
GFPBC_libA_691	Untreated	72h	Hippo_145	0.447544	depleted
GFPBC_libA_691	AMG-510 1.5um	72h	Hippo_145	0.352364	depleted
GFPBC_libA_691	AMG-510 + TEADi	72h	Hippo_145	0.297331	depleted
GFPBC_libA_69413	Untreated	72h	Hippo_145	0.570259	depleted
GFPBC_libA_69413	AMG-510 1.5um	72h	Hippo_145	0.394046	depleted
GFPBC_libA_69413	AMG-510 + TEADi	72h	Hippo_145	0.350427	depleted
GFPBC_libA_70633	Untreated	72h	Hippo_145	0.478984	unchanged
GFPBC_libA_70633	AMG-510 1.5um	72h	Hippo_145	0.350503	unchanged
GFPBC_libA_70633	AMG-510 + TEADi	72h	Hippo_145	0.332854	unchanged
GFPBC_libA_71565	Untreated	72h	Hippo_145	0.47181	depleted
GFPBC_libA_71565	AMG-510 1.5um	72h	Hippo_145	0.386725	depleted
GFPBC_libA_71565	AMG-510 + TEADi	72h	Hippo_145	0.301179	depleted
GFPBC_libA_7229	Untreated	72h	Hippo_145	0.410425	depleted
GFPBC_libA_7229	AMG-510 1.5um	72h	Hippo_145	0.360566	depleted
GFPBC_libA_7229	AMG-510 + TEADi	72h	Hippo_145	0.308463	depleted
GFPBC_libA_72383	Untreated	72h	Hippo_145	0.487981	enriched
GFPBC_libA_72383	AMG-510 1.5um	72h	Hippo_145	0.423864	enriched
GFPBC_libA_72383	AMG-510 + TEADi	72h	Hippo_145	0.343798	enriched
GFPBC_libA_72887	Untreated	72h	Hippo_145	0.554874	unchanged
GFPBC_libA_72887	AMG-510 1.5um	72h	Hippo_145	0.44284	unchanged
GFPBC_libA_72887	AMG-510 + TEADi	72h	Hippo_145	0.340049	unchanged
GFPBC_libA_73978	Untreated	72h	Hippo_145	0.441427	depleted
GFPBC_libA_73978	AMG-510 1.5um	72h	Hippo_145	0.374313	depleted
GFPBC_libA_73978	AMG-510 + TEADi	72h	Hippo_145	0.296321	depleted
GFPBC_libA_74733	Untreated	72h	Hippo_145	0.476496	depleted
GFPBC_libA_74733	AMG-510 1.5um	72h	Hippo_145	0.3822	depleted
GFPBC_libA_74733	AMG-510 + TEADi	72h	Hippo_145	0.351412	depleted
GFPBC_libA_7662	Untreated	72h	Hippo_145	0.421999	depleted
GFPBC_libA_7662	AMG-510 1.5um	72h	Hippo_145	0.437754	depleted
GFPBC_libA_7662	AMG-510 + TEADi	72h	Hippo_145	0.329133	depleted
GFPBC_libA_80623	Untreated	72h	Hippo_145	0.421173	unchanged
GFPBC_libA_80623	AMG-510 1.5um	72h	Hippo_145	0.361467	unchanged
GFPBC_libA_80623	AMG-510 + TEADi	72h	Hippo_145	0.299259	unchanged
GFPBC_libA_81237	Untreated	72h	Hippo_145	0.607981	depleted
GFPBC_libA_81237	AMG-510 1.5um	72h	Hippo_145	0.424906	depleted
GFPBC_libA_81237	AMG-510 + TEADi	72h	Hippo_145	0.380654	depleted
GFPBC_libA_82501	Untreated	72h	Hippo_145	0.472396	unchanged
GFPBC_libA_82501	AMG-510 1.5um	72h	Hippo_145	0.366882	unchanged
GFPBC_libA_82501	AMG-510 + TEADi	72h	Hippo_145	0.309786	unchanged
GFPBC_libA_82796	Untreated	72h	Hippo_145	0.610327	enriched
GFPBC_libA_82796	AMG-510 1.5um	72h	Hippo_145	0.417806	enriched
GFPBC_libA_82796	AMG-510 + TEADi	72h	Hippo_145	0.383137	enriched
GFPBC_libA_84778	Untreated	72h	Hippo_145	0.409166	depleted
GFPBC_libA_84778	AMG-510 1.5um	72h	Hippo_145	0.346598	depleted
GFPBC_libA_84778	AMG-510 + TEADi	72h	Hippo_145	0.260055	depleted
GFPBC_libA_8533	Untreated	72h	Hippo_145	0.535912	depleted
GFPBC_libA_8533	AMG-510 1.5um	72h	Hippo_145	0.265462	depleted
GFPBC_libA_8533	AMG-510 + TEADi	72h	Hippo_145	0.311733	depleted
GFPBC_libA_88871	Untreated	72h	Hippo_145	0.635944	enriched
GFPBC_libA_88871	AMG-510 1.5um	72h	Hippo_145	0.434721	enriched
GFPBC_libA_88871	AMG-510 + TEADi	72h	Hippo_145	0.404826	enriched
GFPBC_libA_89024	Untreated	72h	Hippo_145	0.490823	unchanged
GFPBC_libA_89024	AMG-510 1.5um	72h	Hippo_145	0.401169	unchanged
GFPBC_libA_89024	AMG-510 + TEADi	72h	Hippo_145	0.324057	unchanged
GFPBC_libA_89483	Untreated	72h	Hippo_145	0.410945	depleted
GFPBC_libA_89483	AMG-510 1.5um	72h	Hippo_145	0.359605	depleted
GFPBC_libA_89483	AMG-510 + TEADi	72h	Hippo_145	0.312825	depleted
GFPBC_libA_91710	Untreated	72h	Hippo_145	0.418135	unchanged
GFPBC_libA_91710	AMG-510 1.5um	72h	Hippo_145	0.315437	unchanged
GFPBC_libA_91710	AMG-510 + TEADi	72h	Hippo_145	0.304859	unchanged
GFPBC_libA_91802	Untreated	72h	Hippo_145	0.399158	unchanged
GFPBC_libA_91802	AMG-510 1.5um	72h	Hippo_145	0.355027	unchanged
GFPBC_libA_91802	AMG-510 + TEADi	72h	Hippo_145	0.301792	unchanged
GFPBC_libA_92811	Untreated	72h	Hippo_145	0.462855	enriched
GFPBC_libA_92811	AMG-510 1.5um	72h	Hippo_145	0.351627	enriched
GFPBC_libA_92811	AMG-510 + TEADi	72h	Hippo_145	0.328646	enriched
GFPBC_libA_92907	Untreated	72h	Hippo_145	0.577588	depleted
GFPBC_libA_92907	AMG-510 1.5um	72h	Hippo_145	0.375735	depleted
GFPBC_libA_92907	AMG-510 + TEADi	72h	Hippo_145	0.414126	depleted
GFPBC_libA_93089	Untreated	72h	Hippo_145	0.530217	depleted
GFPBC_libA_93089	AMG-510 1.5um	72h	Hippo_145	0.311682	depleted
GFPBC_libA_93089	AMG-510 + TEADi	72h	Hippo_145	0.297052	depleted
GFPBC_libA_93324	Untreated	72h	Hippo_145	0.382605	depleted
GFPBC_libA_93324	AMG-510 1.5um	72h	Hippo_145	0.347222	depleted
GFPBC_libA_93324	AMG-510 + TEADi	72h	Hippo_145	0.294929	depleted
GFPBC_libA_95138	Untreated	72h	Hippo_145	0.439864	depleted
GFPBC_libA_95138	AMG-510 1.5um	72h	Hippo_145	0.337358	depleted
GFPBC_libA_95138	AMG-510 + TEADi	72h	Hippo_145	0.31171	depleted
GFPBC_libA_9539	Untreated	72h	Hippo_145	0.444307	depleted
GFPBC_libA_9539	AMG-510 1.5um	72h	Hippo_145	0.371675	depleted
GFPBC_libA_9539	AMG-510 + TEADi	72h	Hippo_145	0.320722	depleted
GFPBC_libA_95559	Untreated	72h	Hippo_145	0.468874	unchanged
GFPBC_libA_95559	AMG-510 1.5um	72h	Hippo_145	0.364779	unchanged
GFPBC_libA_95559	AMG-510 + TEADi	72h	Hippo_145	0.305192	unchanged
GFPBC_libA_98025	Untreated	72h	Hippo_145	0.604545	enriched
GFPBC_libA_98025	AMG-510 1.5um	72h	Hippo_145	0.455032	enriched
GFPBC_libA_98025	AMG-510 + TEADi	72h	Hippo_145	0.399616	enriched
GFPBC_libA_98199	Untreated	72h	Hippo_145	0.432006	depleted
GFPBC_libA_98199	AMG-510 1.5um	72h	Hippo_145	0.425202	depleted
GFPBC_libA_98199	AMG-510 + TEADi	72h	Hippo_145	0.341155	depleted
GFPBC_libA_1090	Untreated	72h	MAPK	0.81004	depleted
GFPBC_libA_1090	AMG-510 1.5um	72h	MAPK	0.366896	depleted
GFPBC_libA_1090	AMG-510 + TEADi	72h	MAPK	0.291095	depleted
GFPBC_libA_14936	Untreated	72h	MAPK	0.669827	depleted
GFPBC_libA_14936	AMG-510 1.5um	72h	MAPK	0.378242	depleted
GFPBC_libA_14936	AMG-510 + TEADi	72h	MAPK	0.309684	depleted
GFPBC_libA_15583	Untreated	72h	MAPK	0.693562	depleted
GFPBC_libA_15583	AMG-510 1.5um	72h	MAPK	0.289414	depleted
GFPBC_libA_15583	AMG-510 + TEADi	72h	MAPK	0.266652	depleted
GFPBC_libA_17158	Untreated	72h	MAPK	0.768833	enriched
GFPBC_libA_17158	AMG-510 1.5um	72h	MAPK	0.337603	enriched
GFPBC_libA_17158	AMG-510 + TEADi	72h	MAPK	0.2969	enriched
GFPBC_libA_17620	Untreated	72h	MAPK	0.689514	unchanged
GFPBC_libA_17620	AMG-510 1.5um	72h	MAPK	0.305272	unchanged
GFPBC_libA_17620	AMG-510 + TEADi	72h	MAPK	0.318656	unchanged
GFPBC_libA_20129	Untreated	72h	MAPK	0.701261	depleted
GFPBC_libA_20129	AMG-510 1.5um	72h	MAPK	0.477879	depleted
GFPBC_libA_20129	AMG-510 + TEADi	72h	MAPK	0.29017	depleted
GFPBC_libA_21531	Untreated	72h	MAPK	0.67856	unchanged
GFPBC_libA_21531	AMG-510 1.5um	72h	MAPK	0.283795	unchanged
GFPBC_libA_21531	AMG-510 + TEADi	72h	MAPK	0.239419	unchanged
GFPBC_libA_22170	Untreated	72h	MAPK	0.700886	depleted
GFPBC_libA_22170	AMG-510 1.5um	72h	MAPK	0.274912	depleted
GFPBC_libA_22170	AMG-510 + TEADi	72h	MAPK	0.267832	depleted
GFPBC_libA_23814	Untreated	72h	MAPK	0.962934	depleted
GFPBC_libA_23814	AMG-510 1.5um	72h	MAPK	0.441102	depleted
GFPBC_libA_23814	AMG-510 + TEADi	72h	MAPK	0.531151	depleted
GFPBC_libA_25039	Untreated	72h	MAPK	0.628965	unchanged
GFPBC_libA_25039	AMG-510 1.5um	72h	MAPK	0.426293	unchanged
GFPBC_libA_25039	AMG-510 + TEADi	72h	MAPK	0.264037	unchanged
GFPBC_libA_28327	Untreated	72h	MAPK	0.618149	unchanged
GFPBC_libA_28327	AMG-510 1.5um	72h	MAPK	0.377644	unchanged
GFPBC_libA_28327	AMG-510 + TEADi	72h	MAPK	0.323067	unchanged
GFPBC_libA_29396	Untreated	72h	MAPK	0.600458	depleted
GFPBC_libA_29396	AMG-510 1.5um	72h	MAPK	0.23448	depleted
GFPBC_libA_29396	AMG-510 + TEADi	72h	MAPK	0.151379	depleted
GFPBC_libA_34194	Untreated	72h	MAPK	0.714079	unchanged
GFPBC_libA_34194	AMG-510 1.5um	72h	MAPK	0.269874	unchanged
GFPBC_libA_34194	AMG-510 + TEADi	72h	MAPK	0.222765	unchanged
GFPBC_libA_34818	Untreated	72h	MAPK	0.679491	depleted
GFPBC_libA_34818	AMG-510 1.5um	72h	MAPK	0.282715	depleted
GFPBC_libA_34818	AMG-510 + TEADi	72h	MAPK	0.299134	depleted
GFPBC_libA_36701	Untreated	72h	MAPK	0.66339	depleted
GFPBC_libA_36701	AMG-510 1.5um	72h	MAPK	0.277333	depleted
GFPBC_libA_36701	AMG-510 + TEADi	72h	MAPK	0.226044	depleted
GFPBC_libA_38227	Untreated	72h	MAPK	0.629327	depleted
GFPBC_libA_38227	AMG-510 1.5um	72h	MAPK	0.308335	depleted
GFPBC_libA_38227	AMG-510 + TEADi	72h	MAPK	0.25448	depleted
GFPBC_libA_41746	Untreated	72h	MAPK	0.699758	depleted
GFPBC_libA_41746	AMG-510 1.5um	72h	MAPK	0.320876	depleted
GFPBC_libA_41746	AMG-510 + TEADi	72h	MAPK	0.270962	depleted
GFPBC_libA_42556	Untreated	72h	MAPK	0.657977	enriched
GFPBC_libA_42556	AMG-510 1.5um	72h	MAPK	0.371812	enriched
GFPBC_libA_42556	AMG-510 + TEADi	72h	MAPK	0.346294	enriched
GFPBC_libA_46309	Untreated	72h	MAPK	0.584424	depleted
GFPBC_libA_46309	AMG-510 1.5um	72h	MAPK	0.243664	depleted
GFPBC_libA_46309	AMG-510 + TEADi	72h	MAPK	0.322526	depleted
GFPBC_libA_47127	Untreated	72h	MAPK	0.682393	unchanged
GFPBC_libA_47127	AMG-510 1.5um	72h	MAPK	0.393936	unchanged
GFPBC_libA_47127	AMG-510 + TEADi	72h	MAPK	0.304132	unchanged
GFPBC_libA_49082	Untreated	72h	MAPK	0.700335	depleted
GFPBC_libA_49082	AMG-510 1.5um	72h	MAPK	0.295598	depleted
GFPBC_libA_49082	AMG-510 + TEADi	72h	MAPK	0.367689	depleted
GFPBC_libA_49391	Untreated	72h	MAPK	0.748483	unchanged
GFPBC_libA_49391	AMG-510 1.5um	72h	MAPK	0.280178	unchanged
GFPBC_libA_49391	AMG-510 + TEADi	72h	MAPK	0.296154	unchanged
GFPBC_libA_50064	Untreated	72h	MAPK	0.628979	depleted
GFPBC_libA_50064	AMG-510 1.5um	72h	MAPK	0.241713	depleted
GFPBC_libA_50064	AMG-510 + TEADi	72h	MAPK	0.217716	depleted
GFPBC_libA_52783	Untreated	72h	MAPK	0.563952	depleted
GFPBC_libA_52783	AMG-510 1.5um	72h	MAPK	0.24368	depleted
GFPBC_libA_52783	AMG-510 + TEADi	72h	MAPK	0.30391	depleted
GFPBC_libA_54012	Untreated	72h	MAPK	1.10598	enriched
GFPBC_libA_54012	AMG-510 1.5um	72h	MAPK	0.618632	enriched
GFPBC_libA_54012	AMG-510 + TEADi	72h	MAPK	0.455643	enriched
GFPBC_libA_54094	Untreated	72h	MAPK	0.616248	depleted
GFPBC_libA_54094	AMG-510 1.5um	72h	MAPK	0.467302	depleted
GFPBC_libA_54094	AMG-510 + TEADi	72h	MAPK	0.370664	depleted
GFPBC_libA_5643	Untreated	72h	MAPK	0.768805	depleted
GFPBC_libA_5643	AMG-510 1.5um	72h	MAPK	0.349789	depleted
GFPBC_libA_5643	AMG-510 + TEADi	72h	MAPK	0.336207	depleted
GFPBC_libA_57176	Untreated	72h	MAPK	0.541829	depleted
GFPBC_libA_57176	AMG-510 1.5um	72h	MAPK	0.235952	depleted
GFPBC_libA_57176	AMG-510 + TEADi	72h	MAPK	0.357631	depleted
GFPBC_libA_58250	Untreated	72h	MAPK	0.702653	depleted
GFPBC_libA_58250	AMG-510 1.5um	72h	MAPK	0.401458	depleted
GFPBC_libA_58250	AMG-510 + TEADi	72h	MAPK	0.290376	depleted
GFPBC_libA_58406	AMG-510 1.5um	72h	MAPK	0.207062	depleted
GFPBC_libA_58406	AMG-510 + TEADi	72h	MAPK	0.258545	depleted
GFPBC_libA_60253	Untreated	72h	MAPK	0.729392	unchanged
GFPBC_libA_60253	AMG-510 1.5um	72h	MAPK	0.352825	unchanged
GFPBC_libA_60253	AMG-510 + TEADi	72h	MAPK	0.30893	unchanged
GFPBC_libA_60469	Untreated	72h	MAPK	0.717135	depleted
GFPBC_libA_60469	AMG-510 1.5um	72h	MAPK	0.384032	depleted
GFPBC_libA_60469	AMG-510 + TEADi	72h	MAPK	0.370642	depleted
GFPBC_libA_60566	Untreated	72h	MAPK	0.601728	unchanged
GFPBC_libA_60566	AMG-510 1.5um	72h	MAPK	0.292199	unchanged
GFPBC_libA_60566	AMG-510 + TEADi	72h	MAPK	0.215788	unchanged
GFPBC_libA_60979	Untreated	72h	MAPK	0.825	unchanged
GFPBC_libA_60979	AMG-510 1.5um	72h	MAPK	0.490066	unchanged
GFPBC_libA_60979	AMG-510 + TEADi	72h	MAPK	0.489493	unchanged
GFPBC_libA_62350	Untreated	72h	MAPK	0.737147	depleted
GFPBC_libA_62350	AMG-510 1.5um	72h	MAPK	0.322393	depleted
GFPBC_libA_62350	AMG-510 + TEADi	72h	MAPK	0.318432	depleted
GFPBC_libA_62557	Untreated	72h	MAPK	0.747834	depleted
GFPBC_libA_62557	AMG-510 1.5um	72h	MAPK	0.316901	depleted
GFPBC_libA_62557	AMG-510 + TEADi	72h	MAPK	0.313812	depleted
GFPBC_libA_63304	Untreated	72h	MAPK	0.707781	unchanged
GFPBC_libA_63304	AMG-510 1.5um	72h	MAPK	0.36596	unchanged
GFPBC_libA_63304	AMG-510 + TEADi	72h	MAPK	0.345304	unchanged
GFPBC_libA_63651	Untreated	72h	MAPK	0.648936	depleted
GFPBC_libA_63651	AMG-510 1.5um	72h	MAPK	0.361334	depleted
GFPBC_libA_63651	AMG-510 + TEADi	72h	MAPK	0.35465	depleted
GFPBC_libA_63841	Untreated	72h	MAPK	0.667776	enriched
GFPBC_libA_63841	AMG-510 1.5um	72h	MAPK	0.390429	enriched
GFPBC_libA_63841	AMG-510 + TEADi	72h	MAPK	0.320637	enriched
GFPBC_libA_64400	Untreated	72h	MAPK	0.704808	depleted
GFPBC_libA_64400	AMG-510 1.5um	72h	MAPK	0.333253	depleted
GFPBC_libA_64400	AMG-510 + TEADi	72h	MAPK	0.313259	depleted
GFPBC_libA_65557	Untreated	72h	MAPK	0.609664	depleted
GFPBC_libA_65557	AMG-510 1.5um	72h	MAPK	0.308037	depleted
GFPBC_libA_65557	AMG-510 + TEADi	72h	MAPK	0.341525	depleted
GFPBC_libA_6625	Untreated	72h	MAPK	0.809675	depleted
GFPBC_libA_6625	AMG-510 1.5um	72h	MAPK	0.314814	depleted
GFPBC_libA_6625	AMG-510 + TEADi	72h	MAPK	0.323444	depleted
GFPBC_libA_66393	Untreated	72h	MAPK	0.621197	depleted
GFPBC_libA_66393	AMG-510 1.5um	72h	MAPK	0.352146	depleted
GFPBC_libA_66393	AMG-510 + TEADi	72h	MAPK	0.337954	depleted
GFPBC_libA_68771	Untreated	72h	MAPK	0.75548	depleted
GFPBC_libA_68771	AMG-510 1.5um	72h	MAPK	0.428021	depleted
GFPBC_libA_68771	AMG-510 + TEADi	72h	MAPK	0.353161	depleted
GFPBC_libA_691	Untreated	72h	MAPK	0.656467	depleted
GFPBC_libA_691	AMG-510 1.5um	72h	MAPK	0.296293	depleted
GFPBC_libA_691	AMG-510 + TEADi	72h	MAPK	0.29061	depleted
GFPBC_libA_69413	Untreated	72h	MAPK	0.811723	depleted
GFPBC_libA_69413	AMG-510 1.5um	72h	MAPK	0.397931	depleted
GFPBC_libA_69413	AMG-510 + TEADi	72h	MAPK	0.370057	depleted
GFPBC_libA_70633	Untreated	72h	MAPK	0.759244	unchanged
GFPBC_libA_70633	AMG-510 1.5um	72h	MAPK	0.35745	unchanged
GFPBC_libA_70633	AMG-510 + TEADi	72h	MAPK	0.263013	unchanged
GFPBC_libA_71565	Untreated	72h	MAPK	0.668867	depleted
GFPBC_libA_71565	AMG-510 1.5um	72h	MAPK	0.267557	depleted
GFPBC_libA_71565	AMG-510 + TEADi	72h	MAPK	0.252685	depleted
GFPBC_libA_7229	Untreated	72h	MAPK	0.722842	depleted
GFPBC_libA_7229	AMG-510 1.5um	72h	MAPK	0.326422	depleted
GFPBC_libA_7229	AMG-510 + TEADi	72h	MAPK	0.320903	depleted
GFPBC_libA_72383	Untreated	72h	MAPK	0.736985	enriched
GFPBC_libA_72383	AMG-510 1.5um	72h	MAPK	0.315322	enriched
GFPBC_libA_72383	AMG-510 + TEADi	72h	MAPK	0.358373	enriched
GFPBC_libA_72887	Untreated	72h	MAPK	1.05755	unchanged
GFPBC_libA_72887	AMG-510 1.5um	72h	MAPK	0.557095	unchanged
GFPBC_libA_72887	AMG-510 + TEADi	72h	MAPK	0.423337	unchanged
GFPBC_libA_73978	Untreated	72h	MAPK	0.6754	depleted
GFPBC_libA_73978	AMG-510 1.5um	72h	MAPK	0.296315	depleted
GFPBC_libA_73978	AMG-510 + TEADi	72h	MAPK	0.222352	depleted
GFPBC_libA_74733	Untreated	72h	MAPK	0.677327	depleted
GFPBC_libA_74733	AMG-510 1.5um	72h	MAPK	0.365806	depleted
GFPBC_libA_74733	AMG-510 + TEADi	72h	MAPK	0.206476	depleted
GFPBC_libA_7662	Untreated	72h	MAPK	0.661379	depleted
GFPBC_libA_7662	AMG-510 1.5um	72h	MAPK	0.234534	depleted
GFPBC_libA_7662	AMG-510 + TEADi	72h	MAPK	0.336515	depleted
GFPBC_libA_80623	Untreated	72h	MAPK	0.742918	unchanged
GFPBC_libA_80623	AMG-510 1.5um	72h	MAPK	0.3758	unchanged
GFPBC_libA_80623	AMG-510 + TEADi	72h	MAPK	0.363081	unchanged
GFPBC_libA_81237	Untreated	72h	MAPK	0.83588	depleted
GFPBC_libA_81237	AMG-510 1.5um	72h	MAPK	0.442012	depleted
GFPBC_libA_81237	AMG-510 + TEADi	72h	MAPK	0.422244	depleted
GFPBC_libA_82501	Untreated	72h	MAPK	0.707113	unchanged
GFPBC_libA_82501	AMG-510 1.5um	72h	MAPK	0.387597	unchanged
GFPBC_libA_82501	AMG-510 + TEADi	72h	MAPK	0.320517	unchanged
GFPBC_libA_82796	Untreated	72h	MAPK	0.867903	enriched
GFPBC_libA_82796	AMG-510 1.5um	72h	MAPK	0.436265	enriched
GFPBC_libA_82796	AMG-510 + TEADi	72h	MAPK	0.447784	enriched
GFPBC_libA_84778	Untreated	72h	MAPK	0.614809	depleted
GFPBC_libA_84778	AMG-510 1.5um	72h	MAPK	0.345887	depleted
GFPBC_libA_84778	AMG-510 + TEADi	72h	MAPK	0.346686	depleted
GFPBC_libA_8533	Untreated	72h	MAPK	0.838686	depleted
GFPBC_libA_8533	AMG-510 1.5um	72h	MAPK	0.193949	depleted
GFPBC_libA_8533	AMG-510 + TEADi	72h	MAPK	0.225325	depleted
GFPBC_libA_88871	Untreated	72h	MAPK	0.86614	enriched
GFPBC_libA_88871	AMG-510 1.5um	72h	MAPK	0.543048	enriched
GFPBC_libA_88871	AMG-510 + TEADi	72h	MAPK	0.545604	enriched
GFPBC_libA_89024	Untreated	72h	MAPK	0.722688	unchanged
GFPBC_libA_89024	AMG-510 1.5um	72h	MAPK	0.411281	unchanged
GFPBC_libA_89024	AMG-510 + TEADi	72h	MAPK	0.36876	unchanged
GFPBC_libA_89483	Untreated	72h	MAPK	0.634299	depleted
GFPBC_libA_89483	AMG-510 1.5um	72h	MAPK	0.253212	depleted
GFPBC_libA_89483	AMG-510 + TEADi	72h	MAPK	0.241667	depleted
GFPBC_libA_91710	Untreated	72h	MAPK	0.743859	unchanged
GFPBC_libA_91710	AMG-510 1.5um	72h	MAPK	0.295761	unchanged
GFPBC_libA_91710	AMG-510 + TEADi	72h	MAPK	0.295108	unchanged
GFPBC_libA_91802	Untreated	72h	MAPK	0.613187	unchanged
GFPBC_libA_91802	AMG-510 1.5um	72h	MAPK	0.33145	unchanged
GFPBC_libA_91802	AMG-510 + TEADi	72h	MAPK	0.288654	unchanged
GFPBC_libA_92811	Untreated	72h	MAPK	0.689	enriched
GFPBC_libA_92811	AMG-510 1.5um	72h	MAPK	0.415602	enriched
GFPBC_libA_92811	AMG-510 + TEADi	72h	MAPK	0.406511	enriched
GFPBC_libA_92907	Untreated	72h	MAPK	0.797491	depleted
GFPBC_libA_92907	AMG-510 1.5um	72h	MAPK	0.375469	depleted
GFPBC_libA_92907	AMG-510 + TEADi	72h	MAPK	0.431178	depleted
GFPBC_libA_93089	Untreated	72h	MAPK	0.618683	depleted
GFPBC_libA_93089	AMG-510 1.5um	72h	MAPK	0.133339	depleted
GFPBC_libA_93089	AMG-510 + TEADi	72h	MAPK	0.236317	depleted
GFPBC_libA_93324	Untreated	72h	MAPK	0.445722	depleted
GFPBC_libA_93324	AMG-510 1.5um	72h	MAPK	0.256648	depleted
GFPBC_libA_93324	AMG-510 + TEADi	72h	MAPK	0.260024	depleted
GFPBC_libA_95138	Untreated	72h	MAPK	0.701805	depleted
GFPBC_libA_95138	AMG-510 1.5um	72h	MAPK	0.32439	depleted
GFPBC_libA_95138	AMG-510 + TEADi	72h	MAPK	0.285401	depleted
GFPBC_libA_9539	Untreated	72h	MAPK	0.840166	depleted
GFPBC_libA_9539	AMG-510 1.5um	72h	MAPK	0.378374	depleted
GFPBC_libA_9539	AMG-510 + TEADi	72h	MAPK	0.31446	depleted
GFPBC_libA_95559	Untreated	72h	MAPK	0.676986	unchanged
GFPBC_libA_95559	AMG-510 1.5um	72h	MAPK	0.35591	unchanged
GFPBC_libA_95559	AMG-510 + TEADi	72h	MAPK	0.299663	unchanged
GFPBC_libA_98025	Untreated	72h	MAPK	0.835727	enriched
GFPBC_libA_98025	AMG-510 1.5um	72h	MAPK	0.486615	enriched
GFPBC_libA_98025	AMG-510 + TEADi	72h	MAPK	0.464409	enriched
GFPBC_libA_98199	Untreated	72h	MAPK	0.5291	depleted
GFPBC_libA_98199	AMG-510 1.5um	72h	MAPK	0.340417	depleted
GFPBC_libA_98199	AMG-510 + TEADi	72h	MAPK	0.32225	depleted
GFPBC_libA_1090	Untreated	Day 0	Hippo_145	0.54105	depleted
GFPBC_libA_14936	Untreated	Day 0	Hippo_145	0.498861	depleted
GFPBC_libA_15583	Untreated	Day 0	Hippo_145	0.508104	depleted
GFPBC_libA_17158	Untreated	Day 0	Hippo_145	0.587233	enriched
GFPBC_libA_17620	Untreated	Day 0	Hippo_145	0.556392	unchanged
GFPBC_libA_20129	Untreated	Day 0	Hippo_145	0.518672	depleted
GFPBC_libA_21531	Untreated	Day 0	Hippo_145	0.509258	unchanged
GFPBC_libA_22170	Untreated	Day 0	Hippo_145	0.56744	depleted
GFPBC_libA_23814	Untreated	Day 0	Hippo_145	0.667104	depleted
GFPBC_libA_25039	Untreated	Day 0	Hippo_145	0.445752	unchanged
GFPBC_libA_28327	Untreated	Day 0	Hippo_145	0.539671	unchanged
GFPBC_libA_29396	Untreated	Day 0	Hippo_145	0.564567	depleted
GFPBC_libA_34194	Untreated	Day 0	Hippo_145	0.607658	unchanged
GFPBC_libA_34818	Untreated	Day 0	Hippo_145	0.50298	depleted
GFPBC_libA_36701	Untreated	Day 0	Hippo_145	0.5336	depleted
GFPBC_libA_38227	Untreated	Day 0	Hippo_145	0.489129	depleted
GFPBC_libA_41746	Untreated	Day 0	Hippo_145	0.548545	depleted
GFPBC_libA_42556	Untreated	Day 0	Hippo_145	0.540292	enriched
GFPBC_libA_46309	Untreated	Day 0	Hippo_145	0.50765	depleted
GFPBC_libA_47127	Untreated	Day 0	Hippo_145	0.47745	unchanged
GFPBC_libA_49082	Untreated	Day 0	Hippo_145	0.559107	depleted
GFPBC_libA_49391	Untreated	Day 0	Hippo_145	0.583595	unchanged
GFPBC_libA_50064	Untreated	Day 0	Hippo_145	0.556644	depleted
GFPBC_libA_52783	Untreated	Day 0	Hippo_145	0.530579	depleted
GFPBC_libA_54012	Untreated	Day 0	Hippo_145	0.640191	enriched
GFPBC_libA_54094	Untreated	Day 0	Hippo_145	0.508244	depleted
GFPBC_libA_5643	Untreated	Day 0	Hippo_145	0.517145	depleted
GFPBC_libA_57176	Untreated	Day 0	Hippo_145	0.534229	depleted
GFPBC_libA_58250	Untreated	Day 0	Hippo_145	0.437073	depleted
GFPBC_libA_58406	Untreated	Day 0	Hippo_145	0.513958	depleted
GFPBC_libA_60253	Untreated	Day 0	Hippo_145	0.548815	unchanged
GFPBC_libA_60469	Untreated	Day 0	Hippo_145	0.52946	depleted
GFPBC_libA_60566	Untreated	Day 0	Hippo_145	0.519833	unchanged
GFPBC_libA_60979	Untreated	Day 0	Hippo_145	0.702415	unchanged
GFPBC_libA_62350	Untreated	Day 0	Hippo_145	0.559385	depleted
GFPBC_libA_62557	Untreated	Day 0	Hippo_145	0.583935	depleted
GFPBC_libA_63304	Untreated	Day 0	Hippo_145	0.507719	unchanged
GFPBC_libA_63651	Untreated	Day 0	Hippo_145	0.612256	depleted
GFPBC_libA_63841	Untreated	Day 0	Hippo_145	0.534219	enriched
GFPBC_libA_64400	Untreated	Day 0	Hippo_145	0.568273	depleted
GFPBC_libA_65557	Untreated	Day 0	Hippo_145	0.562251	depleted
GFPBC_libA_6625	Untreated	Day 0	Hippo_145	0.551222	depleted
GFPBC_libA_66393	Untreated	Day 0	Hippo_145	0.49896	depleted
GFPBC_libA_68771	Untreated	Day 0	Hippo_145	0.678408	depleted
GFPBC_libA_691	Untreated	Day 0	Hippo_145	0.553354	depleted
GFPBC_libA_69413	Untreated	Day 0	Hippo_145	0.630468	depleted
GFPBC_libA_70633	Untreated	Day 0	Hippo_145	0.556613	unchanged
GFPBC_libA_71565	Untreated	Day 0	Hippo_145	0.524837	depleted
GFPBC_libA_7229	Untreated	Day 0	Hippo_145	0.50053	depleted
GFPBC_libA_72383	Untreated	Day 0	Hippo_145	0.547679	enriched
GFPBC_libA_72887	Untreated	Day 0	Hippo_145	0.661738	unchanged
GFPBC_libA_73978	Untreated	Day 0	Hippo_145	0.509249	depleted
GFPBC_libA_74733	Untreated	Day 0	Hippo_145	0.514549	depleted
GFPBC_libA_7662	Untreated	Day 0	Hippo_145	0.541112	depleted
GFPBC_libA_80623	Untreated	Day 0	Hippo_145	0.512806	unchanged
GFPBC_libA_81237	Untreated	Day 0	Hippo_145	0.662705	depleted
GFPBC_libA_82501	Untreated	Day 0	Hippo_145	0.546315	unchanged
GFPBC_libA_82796	Untreated	Day 0	Hippo_145	0.668588	enriched
GFPBC_libA_84778	Untreated	Day 0	Hippo_145	0.514964	depleted
GFPBC_libA_8533	Untreated	Day 0	Hippo_145	0.511636	depleted
GFPBC_libA_88871	Untreated	Day 0	Hippo_145	0.692278	enriched
GFPBC_libA_89024	Untreated	Day 0	Hippo_145	0.559076	unchanged
GFPBC_libA_89483	Untreated	Day 0	Hippo_145	0.478619	depleted
GFPBC_libA_91710	Untreated	Day 0	Hippo_145	0.512763	unchanged
GFPBC_libA_91802	Untreated	Day 0	Hippo_145	0.478416	unchanged
GFPBC_libA_92811	Untreated	Day 0	Hippo_145	0.538192	enriched
GFPBC_libA_92907	Untreated	Day 0	Hippo_145	0.61793	depleted
GFPBC_libA_93089	Untreated	Day 0	Hippo_145	0.533932	depleted
GFPBC_libA_93324	Untreated	Day 0	Hippo_145	0.489488	depleted
GFPBC_libA_95138	Untreated	Day 0	Hippo_145	0.526932	depleted
GFPBC_libA_9539	Untreated	Day 0	Hippo_145	0.491023	depleted
GFPBC_libA_95559	Untreated	Day 0	Hippo_145	0.539387	unchanged
GFPBC_libA_98025	Untreated	Day 0	Hippo_145	0.664786	enriched
GFPBC_libA_98199	Untreated	Day 0	Hippo_145	0.547663	depleted
GFPBC_libA_1090	Untreated	Day 0	MAPK	0.827758	depleted
GFPBC_libA_14936	Untreated	Day 0	MAPK	0.682401	depleted
GFPBC_libA_15583	Untreated	Day 0	MAPK	0.618708	depleted
GFPBC_libA_17158	Untreated	Day 0	MAPK	0.78118	enriched
GFPBC_libA_17620	Untreated	Day 0	MAPK	0.698941	unchanged
GFPBC_libA_20129	Untreated	Day 0	MAPK	0.631447	depleted
GFPBC_libA_21531	Untreated	Day 0	MAPK	0.583748	unchanged
GFPBC_libA_22170	Untreated	Day 0	MAPK	0.813699	depleted
GFPBC_libA_23814	Untreated	Day 0	MAPK	0.820178	depleted
GFPBC_libA_25039	Untreated	Day 0	MAPK	0.650542	unchanged
GFPBC_libA_28327	Untreated	Day 0	MAPK	0.655203	unchanged
GFPBC_libA_29396	Untreated	Day 0	MAPK	0.69433	depleted
GFPBC_libA_34194	Untreated	Day 0	MAPK	0.744705	unchanged
GFPBC_libA_34818	Untreated	Day 0	MAPK	0.601964	depleted
GFPBC_libA_36701	Untreated	Day 0	MAPK	0.651508	depleted
GFPBC_libA_38227	Untreated	Day 0	MAPK	0.601837	depleted
GFPBC_libA_41746	Untreated	Day 0	MAPK	0.68349	depleted
GFPBC_libA_42556	Untreated	Day 0	MAPK	0.708185	enriched
GFPBC_libA_46309	Untreated	Day 0	MAPK	0.615731	depleted
GFPBC_libA_47127	Untreated	Day 0	MAPK	0.708641	unchanged
GFPBC_libA_49082	Untreated	Day 0	MAPK	0.804594	depleted
GFPBC_libA_49391	Untreated	Day 0	MAPK	0.750235	unchanged
GFPBC_libA_50064	Untreated	Day 0	MAPK	0.692098	depleted
GFPBC_libA_52783	Untreated	Day 0	MAPK	0.671357	depleted
GFPBC_libA_54012	Untreated	Day 0	MAPK	0.903031	enriched
GFPBC_libA_54094	Untreated	Day 0	MAPK	0.680602	depleted
GFPBC_libA_5643	Untreated	Day 0	MAPK	0.702491	depleted
GFPBC_libA_57176	Untreated	Day 0	MAPK	0.73827	depleted
GFPBC_libA_58250	Untreated	Day 0	MAPK	0.607678	depleted
GFPBC_libA_58406	Untreated	Day 0	MAPK	0.747456	depleted
GFPBC_libA_60253	Untreated	Day 0	MAPK	0.720723	unchanged
GFPBC_libA_60469	Untreated	Day 0	MAPK	0.72819	depleted
GFPBC_libA_60566	Untreated	Day 0	MAPK	0.614711	unchanged
GFPBC_libA_60979	Untreated	Day 0	MAPK	0.814174	unchanged
GFPBC_libA_62350	Untreated	Day 0	MAPK	0.81405	depleted
GFPBC_libA_62557	Untreated	Day 0	MAPK	0.798016	depleted
GFPBC_libA_63304	Untreated	Day 0	MAPK	0.632647	unchanged
GFPBC_libA_63651	Untreated	Day 0	MAPK	0.812645	depleted
GFPBC_libA_63841	Untreated	Day 0	MAPK	0.775002	enriched
GFPBC_libA_64400	Untreated	Day 0	MAPK	0.776701	depleted
GFPBC_libA_65557	Untreated	Day 0	MAPK	0.696132	depleted
GFPBC_libA_6625	Untreated	Day 0	MAPK	0.764931	depleted
GFPBC_libA_66393	Untreated	Day 0	MAPK	0.675786	depleted
GFPBC_libA_68771	Untreated	Day 0	MAPK	0.741039	depleted
GFPBC_libA_691	Untreated	Day 0	MAPK	0.721907	depleted
GFPBC_libA_69413	Untreated	Day 0	MAPK	0.784172	depleted
GFPBC_libA_70633	Untreated	Day 0	MAPK	0.834402	unchanged
GFPBC_libA_71565	Untreated	Day 0	MAPK	0.741676	depleted
GFPBC_libA_7229	Untreated	Day 0	MAPK	0.749171	depleted
GFPBC_libA_72383	Untreated	Day 0	MAPK	0.7426	enriched
GFPBC_libA_72887	Untreated	Day 0	MAPK	0.976216	unchanged
GFPBC_libA_73978	Untreated	Day 0	MAPK	0.592828	depleted
GFPBC_libA_74733	Untreated	Day 0	MAPK	0.619604	depleted
GFPBC_libA_7662	Untreated	Day 0	MAPK	0.66657	depleted
GFPBC_libA_80623	Untreated	Day 0	MAPK	0.818775	unchanged
GFPBC_libA_81237	Untreated	Day 0	MAPK	0.749989	depleted
GFPBC_libA_82501	Untreated	Day 0	MAPK	0.752842	unchanged
GFPBC_libA_82796	Untreated	Day 0	MAPK	0.848822	enriched
GFPBC_libA_84778	Untreated	Day 0	MAPK	0.786881	depleted
GFPBC_libA_8533	Untreated	Day 0	MAPK	0.701124	depleted
GFPBC_libA_88871	Untreated	Day 0	MAPK	0.82116	enriched
GFPBC_libA_89024	Untreated	Day 0	MAPK	0.749834	unchanged
GFPBC_libA_89483	Untreated	Day 0	MAPK	0.64158	depleted
GFPBC_libA_91710	Untreated	Day 0	MAPK	0.751204	unchanged
GFPBC_libA_91802	Untreated	Day 0	MAPK	0.588855	unchanged
GFPBC_libA_92811	Untreated	Day 0	MAPK	0.741425	enriched
GFPBC_libA_92907	Untreated	Day 0	MAPK	0.725378	depleted
GFPBC_libA_93089	Untreated	Day 0	MAPK	0.627852	depleted
GFPBC_libA_93324	Untreated	Day 0	MAPK	0.554307	depleted
GFPBC_libA_95138	Untreated	Day 0	MAPK	0.6522	depleted
GFPBC_libA_9539	Untreated	Day 0	MAPK	0.726913	depleted
GFPBC_libA_95559	Untreated	Day 0	MAPK	0.694669	unchanged
GFPBC_libA_98025	Untreated	Day 0	MAPK	0.807533	enriched
GFPBC_libA_98199	Untreated	Day 0	MAPK	0.613531	depleted
GFPBC_libA_1090	AMG-510 1.5um	Day 15	Hippo_145	0.356567	depleted
GFPBC_libA_14936	AMG-510 1.5um	Day 15	Hippo_145	0.431992	depleted
GFPBC_libA_15583	AMG-510 1.5um	Day 15	Hippo_145	0.42602	depleted
GFPBC_libA_17158	AMG-510 1.5um	Day 15	Hippo_145	0.460917	enriched
GFPBC_libA_17620	AMG-510 1.5um	Day 15	Hippo_145	0.509838	unchanged
GFPBC_libA_21531	AMG-510 1.5um	Day 15	Hippo_145	0.375511	unchanged
GFPBC_libA_22170	AMG-510 1.5um	Day 15	Hippo_145	0.405161	depleted
GFPBC_libA_23814	AMG-510 1.5um	Day 15	Hippo_145	0.480182	depleted
GFPBC_libA_25039	AMG-510 1.5um	Day 15	Hippo_145	0.549462	unchanged
GFPBC_libA_28327	AMG-510 1.5um	Day 15	Hippo_145	0.516578	unchanged
GFPBC_libA_29396	AMG-510 1.5um	Day 15	Hippo_145	0.342171	depleted
GFPBC_libA_34194	AMG-510 1.5um	Day 15	Hippo_145	0.51114	unchanged
GFPBC_libA_34818	AMG-510 1.5um	Day 15	Hippo_145	0.327839	depleted
GFPBC_libA_41746	AMG-510 1.5um	Day 15	Hippo_145	0.505522	depleted
GFPBC_libA_42556	AMG-510 1.5um	Day 15	Hippo_145	0.478235	enriched
GFPBC_libA_46309	AMG-510 1.5um	Day 15	Hippo_145	0.431898	depleted
GFPBC_libA_47127	AMG-510 1.5um	Day 15	Hippo_145	0.361933	unchanged
GFPBC_libA_49082	AMG-510 1.5um	Day 15	Hippo_145	0.374047	depleted
GFPBC_libA_49391	AMG-510 1.5um	Day 15	Hippo_145	0.502954	unchanged
GFPBC_libA_52783	AMG-510 1.5um	Day 15	Hippo_145	0.578712	depleted
GFPBC_libA_54012	AMG-510 1.5um	Day 15	Hippo_145	0.609278	enriched
GFPBC_libA_54094	AMG-510 1.5um	Day 15	Hippo_145	0.386814	depleted
GFPBC_libA_60253	AMG-510 1.5um	Day 15	Hippo_145	0.516164	unchanged
GFPBC_libA_60469	AMG-510 1.5um	Day 15	Hippo_145	0.325041	depleted
GFPBC_libA_60566	AMG-510 1.5um	Day 15	Hippo_145	0.498793	unchanged
GFPBC_libA_60979	AMG-510 1.5um	Day 15	Hippo_145	0.537366	unchanged
GFPBC_libA_62350	AMG-510 1.5um	Day 15	Hippo_145	0.499935	depleted
GFPBC_libA_63304	AMG-510 1.5um	Day 15	Hippo_145	0.450411	unchanged
GFPBC_libA_63651	AMG-510 1.5um	Day 15	Hippo_145	0.505638	depleted
GFPBC_libA_63841	AMG-510 1.5um	Day 15	Hippo_145	0.46759	enriched
GFPBC_libA_64400	AMG-510 1.5um	Day 15	Hippo_145	0.445372	depleted
GFPBC_libA_65557	AMG-510 1.5um	Day 15	Hippo_145	0.346477	depleted
GFPBC_libA_66393	AMG-510 1.5um	Day 15	Hippo_145	0.323668	depleted
GFPBC_libA_691	AMG-510 1.5um	Day 15	Hippo_145	0.406175	depleted
GFPBC_libA_69413	AMG-510 1.5um	Day 15	Hippo_145	0.395499	depleted
GFPBC_libA_70633	AMG-510 1.5um	Day 15	Hippo_145	0.430291	unchanged
GFPBC_libA_7229	AMG-510 1.5um	Day 15	Hippo_145	0.458685	depleted
GFPBC_libA_72383	AMG-510 1.5um	Day 15	Hippo_145	0.528849	enriched
GFPBC_libA_72887	AMG-510 1.5um	Day 15	Hippo_145	0.583334	unchanged
GFPBC_libA_73978	AMG-510 1.5um	Day 15	Hippo_145	0.417344	depleted
GFPBC_libA_7662	AMG-510 1.5um	Day 15	Hippo_145	0.457532	depleted
GFPBC_libA_80623	AMG-510 1.5um	Day 15	Hippo_145	0.507004	unchanged
GFPBC_libA_81237	AMG-510 1.5um	Day 15	Hippo_145	0.42515	depleted
GFPBC_libA_82501	AMG-510 1.5um	Day 15	Hippo_145	0.490647	unchanged
GFPBC_libA_82796	AMG-510 1.5um	Day 15	Hippo_145	0.484681	enriched
GFPBC_libA_88871	AMG-510 1.5um	Day 15	Hippo_145	0.540811	enriched
GFPBC_libA_89024	AMG-510 1.5um	Day 15	Hippo_145	0.564649	unchanged
GFPBC_libA_89483	AMG-510 1.5um	Day 15	Hippo_145	0.351252	depleted
GFPBC_libA_91710	AMG-510 1.5um	Day 15	Hippo_145	0.386979	unchanged
GFPBC_libA_91802	AMG-510 1.5um	Day 15	Hippo_145	0.437618	unchanged
GFPBC_libA_92811	AMG-510 1.5um	Day 15	Hippo_145	0.478714	enriched
GFPBC_libA_95138	AMG-510 1.5um	Day 15	Hippo_145	0.40978	depleted
GFPBC_libA_9539	AMG-510 1.5um	Day 15	Hippo_145	0.303366	depleted
GFPBC_libA_95559	AMG-510 1.5um	Day 15	Hippo_145	0.480601	unchanged
GFPBC_libA_98025	AMG-510 1.5um	Day 15	Hippo_145	0.554527	enriched
GFPBC_libA_98199	AMG-510 1.5um	Day 15	Hippo_145	0.496678	depleted
GFPBC_libA_1090	AMG-510 1.5um	Day 15	MAPK	0.470416	depleted
GFPBC_libA_14936	AMG-510 1.5um	Day 15	MAPK	0.448161	depleted
GFPBC_libA_15583	AMG-510 1.5um	Day 15	MAPK	0.336693	depleted
GFPBC_libA_17158	AMG-510 1.5um	Day 15	MAPK	0.374477	enriched
GFPBC_libA_17620	AMG-510 1.5um	Day 15	MAPK	0.480646	unchanged
GFPBC_libA_21531	AMG-510 1.5um	Day 15	MAPK	0.337182	unchanged
GFPBC_libA_22170	AMG-510 1.5um	Day 15	MAPK	0.61511	depleted
GFPBC_libA_23814	AMG-510 1.5um	Day 15	MAPK	0.385053	depleted
GFPBC_libA_25039	AMG-510 1.5um	Day 15	MAPK	0.57365	unchanged
GFPBC_libA_28327	AMG-510 1.5um	Day 15	MAPK	0.414467	unchanged
GFPBC_libA_29396	AMG-510 1.5um	Day 15	MAPK	0.198286	depleted
GFPBC_libA_34194	AMG-510 1.5um	Day 15	MAPK	0.507043	unchanged
GFPBC_libA_34818	AMG-510 1.5um	Day 15	MAPK	0.343187	depleted
GFPBC_libA_41746	AMG-510 1.5um	Day 15	MAPK	0.442679	depleted
GFPBC_libA_42556	AMG-510 1.5um	Day 15	MAPK	0.437779	enriched
GFPBC_libA_46309	AMG-510 1.5um	Day 15	MAPK	0.400795	depleted
GFPBC_libA_47127	AMG-510 1.5um	Day 15	MAPK	0.404528	unchanged
GFPBC_libA_49082	AMG-510 1.5um	Day 15	MAPK	0.399652	depleted
GFPBC_libA_49391	AMG-510 1.5um	Day 15	MAPK	0.541654	unchanged
GFPBC_libA_52783	AMG-510 1.5um	Day 15	MAPK	0.428224	depleted
GFPBC_libA_54012	AMG-510 1.5um	Day 15	MAPK	0.616193	enriched
GFPBC_libA_54094	AMG-510 1.5um	Day 15	MAPK	0.461073	depleted
GFPBC_libA_60253	AMG-510 1.5um	Day 15	MAPK	0.448526	unchanged
GFPBC_libA_60469	AMG-510 1.5um	Day 15	MAPK	0.304137	depleted
GFPBC_libA_60566	AMG-510 1.5um	Day 15	MAPK	0.398935	unchanged
GFPBC_libA_60979	AMG-510 1.5um	Day 15	MAPK	0.499436	unchanged
GFPBC_libA_62350	AMG-510 1.5um	Day 15	MAPK	0.340095	depleted
GFPBC_libA_63304	AMG-510 1.5um	Day 15	MAPK	0.413206	unchanged
GFPBC_libA_63651	AMG-510 1.5um	Day 15	MAPK	0.555421	depleted
GFPBC_libA_63841	AMG-510 1.5um	Day 15	MAPK	0.449945	enriched
GFPBC_libA_64400	AMG-510 1.5um	Day 15	MAPK	0.436928	depleted
GFPBC_libA_65557	AMG-510 1.5um	Day 15	MAPK	0.401314	depleted
GFPBC_libA_66393	AMG-510 1.5um	Day 15	MAPK	0	depleted
GFPBC_libA_691	AMG-510 1.5um	Day 15	MAPK	0.166887	depleted
GFPBC_libA_69413	AMG-510 1.5um	Day 15	MAPK	0.49834	depleted
GFPBC_libA_70633	AMG-510 1.5um	Day 15	MAPK	0.440641	unchanged
GFPBC_libA_7229	AMG-510 1.5um	Day 15	MAPK	0.449248	depleted
GFPBC_libA_72383	AMG-510 1.5um	Day 15	MAPK	0.455932	enriched
GFPBC_libA_72887	AMG-510 1.5um	Day 15	MAPK	0.68434	unchanged
GFPBC_libA_73978	AMG-510 1.5um	Day 15	MAPK	0.365311	depleted
GFPBC_libA_7662	AMG-510 1.5um	Day 15	MAPK	0.350467	depleted
GFPBC_libA_80623	AMG-510 1.5um	Day 15	MAPK	0.470827	unchanged
GFPBC_libA_81237	AMG-510 1.5um	Day 15	MAPK	0.367398	depleted
GFPBC_libA_82501	AMG-510 1.5um	Day 15	MAPK	0.532845	unchanged
GFPBC_libA_82796	AMG-510 1.5um	Day 15	MAPK	0.513995	enriched
GFPBC_libA_88871	AMG-510 1.5um	Day 15	MAPK	0.553163	enriched
GFPBC_libA_89024	AMG-510 1.5um	Day 15	MAPK	0.522672	unchanged
GFPBC_libA_89483	AMG-510 1.5um	Day 15	MAPK	0.330818	depleted
GFPBC_libA_91710	AMG-510 1.5um	Day 15	MAPK	0.378076	unchanged
GFPBC_libA_91802	AMG-510 1.5um	Day 15	MAPK	0.448336	unchanged
GFPBC_libA_92811	AMG-510 1.5um	Day 15	MAPK	0.407823	enriched
GFPBC_libA_95138	AMG-510 1.5um	Day 15	MAPK	0.463357	depleted
GFPBC_libA_9539	AMG-510 1.5um	Day 15	MAPK	0.30228	depleted
GFPBC_libA_95559	AMG-510 1.5um	Day 15	MAPK	0.358449	unchanged
GFPBC_libA_98025	AMG-510 1.5um	Day 15	MAPK	0.505968	enriched
GFPBC_libA_98199	AMG-510 1.5um	Day 15	MAPK	0.513462	depleted
