# Supplementary material for: An allosteric pan-TEAD inhibitor blocks oncogenic YAP/TAZ signaling and overcomes KRAS G12C inhibitor resistance
Source: Nat Cancer. 2023 Jun 5;4(6):812–28. doi: 10.1038/s43018-023-00577-0 (PMC10293011; doi:10.1038/s43018-023-00577-0)
Supplement: Source Data Extended Data Fig. 7 — Tumor measurement data. [file 43018_2023_577_MOESM17_ESM.xlsx]

## Sheet: Extended data Figure 7
		Extended data Figure 7 a
			NCI-H358R Model
		groupName	lower		upper		stasis		Diff_Ref
		Sotorasib	0		0		-0.0625109		0
		Vehicle	0.00180174		0.0629334		-0.0625109		0.0323676
		GNE-7883	-0.0109311		0.0466919		-0.0625109		0.0178804
		Sotorasib + GNE-7883	-0.109546		-0.0508744		-0.0625109		-0.08021
		Extended data Figure 7 b											Extended data Figure 7 c
		NCI-H358R Model											NCI-H358R Model
		Time (days)	0	3	7	10	15	18	20				Time (days)	0	3	7	10	15	18	20
	Sotorasib	Individual tumor volume (mm3)	168	210	368	438	757	920	1369			Sotorasib	Body weight change (%)	0	4.90196	6.86275	8.82353	12.7451	12.7451	15.1961
			239	352	384	454	726	830	975					0	5.74163	5.74163	5.74163	6.69856	10.5263	12.9187
			184	249	293	283	444	588	554					0	5.90909	8.63636	8.18182	7.72727	9.54545	9.54545
			294	365	392	542	645	856	864					0	5.26316	6.2201	6.2201	7.6555	11.0048	11.4833
			364	635	917	1163	1308	1397	1693					0	7.21154	8.17308	9.61538	13.4615	14.4231	15.8654
			267	393	494	471	722	787	784					0	3.0303	6.06061	8.58586	9.59596	13.6364	13.6364
			151	128	169	226	211	334	248					0	2.8169	6.57277	3.75587	7.98122	8.4507	12.6761
		Fitted tumor volume (mm3)	239.896	289.803	372.435	448.982	611.85	736.081	832.448				Fitted body weight change (%)	0	4.21556	6.57216	7.10371	9.07987	11.0948	12.6168
	Vehicle	Individual tumor volume (mm3)	197	302	716	898	1516	1741	1552			Vehicle	Body weight change (%)	0	7.29167	6.25	8.85417	16.1458	18.2292	21.875
			272	471	595	689	742	792	874					0	6.95187	7.48663	10.1604	16.0428	18.7166	21.3904
			161	217	295	248	459	418	331					0	7	9	11.5	15.5	18	17.5
			303	524	718	874	985	1307	1131					0	5.28846	8.65385	11.0577	13.4615	13.9423	15.3846
			364	523	911	968	1281	N/A	N/A					0	4.2654	9.47867	12.7962	15.6398	N/A	N/A
			183	305	475	661	751	874	1022					0	5.12821	9.23077	12.8205	17.4359	22.0513	21.5385
			151	234	379	434	433	588	553					0	7.32984	11.5183	10.9948	15.1832	18.8482	16.7539
			243	428	612	824	946	1176	1183					0	5.29101	6.34921	10.582	15.3439	17.4603	18.5185
		Fitted tumor volume (mm3)	228.158	351.675	542.26	658.7	829.546	913.495	941.383				Fitted body weight change (%)	0	4.95279	8.442	10.7495	15.1629	17.5333	18.7707
	GNE-7883	Individual tumor volume (mm3)	256	344	597	667	849	1067	N/A			GNE-7883	Body weight change (%)	0	3.01508	5.02513	7.53769	14.5729	13.5678	N/A
			353	428	605	585	1149	1518	1523					0	3.15315	1.35135	2.25225	10.3604	10.8108	14.4144
			156	230	313	465	560	929	1029					0	0	-5.2356	-3.66492	4.71204	3.66492	6.28272
			188	198	341	446	319	291	287					0	2.88462	0.961538	4.80769	9.13462	3.36538	4.80769
			172	269	430	494	560	886	660					0	-0.990099	5.44554	5.44554	12.8713	10.8911	12.3762
			234	470	535	749	791	1060	1119					0	3.84615	5.28846	7.69231	11.0577	9.61538	11.5385
			281	385	504	555	879	1017	1081					0	2.07469	3.73444	3.73444	9.54357	9.12863	9.54357
			214	330	478	461	565	N/A	N/A					0	2.98507	4.47761	4.47761	9.45274	N/A	N/A
			145	192	327	517	572	699	735					0	3.92157	4.90196	7.84314	15.1961	15.1961	19.6078
			213	304	386	372	532	595	572					0	2.23214	4.46429	2.67857	8.92857	7.14286	10.7143
		Fitted tumor volume (mm3)	217.072	299.865	429.814	521.116	665.041	767.746	832.951				Fitted body weight change (%)	0	2.22981	3.04708	4.39782	10.214	9.65817	11.3928
	Sotorasib +GNE-7883	Individual tumor volume (mm3)	213	218	252	278	299	333	219			Sotorasib +GNE-7883	Body weight change (%)	0	7.14286	3.57143	6.63265	8.67347	11.2245	12.7551
			202	153	73	91	126	137	122					0	4.71698	4.24528	4.71698	12.7358	13.2075	13.6792
			364	237	287	319	300	313	384					0	4.28571	0	0	3.80952	5.71429	9.04762
			170	176	183	179	110	120	99					0	5.36585	5.36585	5.36585	3.90244	8.29268	13.6585
			266	294	205	167	238	234	219					0	5.41872	2.46305	2.95567	3.94089	2.46305	5.41872
			208	259	153	150	154	177	143					0	-1.02564	1.53846	3.58974	8.71795	9.23077	12.3077
			187	152	175	183	296	313	280					0	5.26316	6.2201	6.2201	7.17703	9.09091	10.5263
			238	251	234	231	204	188	226					0	5.60748	7.47664	9.34579	10.7477	12.1495	13.0841
			154	64	N/A	N/A	N/A	N/A	N/A					0	-7.94393	N/A	N/A	N/A	N/A	N/A
			290	216	223	192	279	362	343					0	5.06912	2.76498	0.921659	6.91244	7.8341	7.8341
		Fitted tumor volume (mm3)	218.593	190.751	171.859	171.418	185.017	189.007	186.422				Fitted body weight change (%)	0	2.62033	3.03739	3.47996	6.09656	7.93739	9.54516
		Extended data Figure 7 d
			NCI-H358P Model
		groupName	lower		upper		stasis		Diff_Ref
		Vehicle	0		0		-0.0760741		0
		GNE-7883	-0.043607		0.00364518		-0.0760741		-0.0199809
		Sotorasib	-0.180787		-0.128628		-0.0760741		-0.154708
		Sotorasib + GNE-7883	-0.226065		-0.173385		-0.0760741		-0.199725
		Extended data Figure 7 e											Extended data Figure 7 f
		NCI-H358P Model											NCI-H358P Model
		Time (days)	0	3	6	9	14	16	20				Time (days)	0	3	6	9	14	16	20
	Vehicle	Individual tumor volume (mm3)	257	321	281	608	688	827	865			Vehicle	Body weight change (%)	0	2.52918	1.70233	0.340467	5.25292	6.7607	8.51167
			198	342	512	576	684	580	711					0	1.45914	4.81518	8.02529	9.24125	9.19261	14.0078
			232	357	463	485	978	837	874					0	0.472193	1.57398	2.62329	7.0829	6.34837	10.7555
			229	365	468	416	687	772	963					0	-1.80305	0.462321	-0.323625	3.69857	8.5067	9.52381
			266	343	458	602	635	608	687					0	1.56863	4.60784	0.294118	6.37255	7.84314	15.2451
			240	412	532	664	887	704	887					0	0.104493	3.08255	3.70951	7.10554	8.82968	7.68025
			246	261	439	514	686	655	792					0	-0.421546	2.66979	1.49883	5.66745	7.16628	7.77518
			221	240	433	459	720	751	928					0	3.6597	1.3308	0.190114	1.56844	5.56084	6.55894
			215	243	320	468	605	606	707					0	0	-1.82342	1.58349	2.44722	7.1977	10.3167
			303	511	518	612	705	919	813					0	1.38614	3.81188	4.90099	7.82178	10.396	14.5545
		Fitted tumor volume (mm3)	244.189	327.94	429.102	535.852	691.354	740.514	823.806				Fitted body weight change (%)	0	0.78068	1.71622	2.94902	5.84338	7.28383	10.4631
	GNE-7883	Individual tumor volume (mm3)	215	262	270	295	418	330	649			GNE-7883	Body weight change (%)	0	-2.3301	-1.40777	-1.74757	-0.873786	-0.194175	6.84466
			234	242	287	322	332	445	570					0	3.1893	-5.40123	-4.32099	1.85185	2.6749	5.09259
			241	144	281	282	234	647	770					0	3.03605	-0.56926	1.80266	1.94497	5.50285	6.59393
			229	356	548	481	999	885	1214					0	4.14453	6.74814	8.34219	10.2019	4.51647	7.22635
			222	174	280	505	605	788	922					0	-4.75728	2.6699	0.485437	0.92233	6.5534	6.84466
			201	193	270	280	460	494	500					0	0.677966	0.774818	1.01695	0.920097	-0.387409	8.81356
			246	403	540	519	689	629	866					0	3.01587	4.39153	3.75661	2.91005	5.13228	9.62963
			178	145	233	186	239	353	N/A					0	-1.46022	-0.553877	1.56093	-0.805639	-2.41692	N/A
			259	320	378	478	684	519	574					0	-2.35746	4.82456	6.41447	4.60526	6.96272	10.3618
			267	347	390	451	521	N/A	N/A					0	-1.2037	-1.43519	1.52778	-2.5463	N/A	N/A
		Fitted tumor volume (mm3)	221.206	261.745	309.715	366.475	485.121	542.715	679.228				Fitted body weight change (%)	0	0.741984	1.18889	1.35731	2.30156	3.40193	6.74194
	Sotorasib	Individual tumor volume (mm3)	210	182	135	86	62	77	38			Sotorasib	Body weight change (%)	0	0.733753	0.209644	0.0524109	2.09644	2.35849	3.93082
			297	238	103	89	63	67	51					0	1.77203	0.862069	0.478927	-0.143678	0.574713	2.96935
			195	151	128	86	117	87	90					0	3.48449	1.71838	0.429594	-0.286396	0.143198	3.19809
			244	201	134	140	141	92	94					0	3.59508	4.02081	2.88553	3.45317	4.77767	4.44655
			220	153	102	70	92	94	75					0	0.258532	-1.91313	-3.3092	-2.11996	-0.465357	2.06825
			238	188	98	90	79	81	90					0	2.54743	5.31165	3.03523	2.11382	1.46341	7.80488
			231	200	149	122	101	129	72					0	0.14171	1.98394	-1.13368	-0.188947	2.97591	7.55786
			228	230	123	125	100	92	86					0	0.983146	1.63858	-1.77903	-0.93633	1.82584	-0.140449
			253	262	153	62	67	113	77					0	5.44316	7.03276	3.51638	4.33526	5.0578	5.87669
			265	215	135	119	125	100	96					0	3.12012	4.9922	4.42018	4.47218	5.40822	8.84035
		Fitted tumor volume (mm3)	249.387	173.832	129.152	105.994	89.9497	85.5707	76.4064				Fitted body weight change (%)	0	1.05717	1.51504	1.24804	0.898632	1.52886	4.15845
	Sotorasib +GNE-7883	Individual tumor volume (mm3)	194	129	77	56	62	41	8			Sotorasib +GNE-7883	Body weight change (%)	0	-0.488889	0.222222	-4.97778	0.4	2.88889	6.13333
			209	92	70	78	49	46	8					0	3.50365	1.89781	1.21655	0.243309	2.09246	4.28224
			244	173	94	50	34	51	8					0	1.87901	4.26214	1.74152	0.549954	5.72869	9.85335
			219	163	104	86	84	74	50					0	0.0431034	-2.19828	-5.77586	-3.10345	-2.93103	3.36207
			263	163	88	64	52	64	46					0	5.52995	8.49974	4.24987	9.3702	7.68049	13.6201
			224	151	79	51	31	77	N/A					0	3.54468	2.94558	-0.848727	6.98952	4.04393	N/A
			238	181	47	76	87	79	75					0	6.05487	3.26395	5.34532	7.23746	5.53453	7.61589
			251	215	100	64	57	65	44					0	0.669216	1.67304	0.956023	-0.525813	2.91587	4.73231
			230	112	87	65	54	56	8					0	2.7689	3.67412	3.03514	3.08839	7.56124	10.5964
			273	176	87	64	75	59	69					0	1.54242	2.51928	-1.69666	2.62211	3.90746	9.10026
		Fitted tumor volume (mm3)	250.567	130.924	83.5845	69.746	61.0172	49.982	24.6753				Fitted body weight change (%)	0	0.836481	1.17823	1.01844	1.59266	2.88241	7.1668
