# Supplementary material for: An allosteric pan-TEAD inhibitor blocks oncogenic YAP/TAZ signaling and overcomes KRAS G12C inhibitor resistance
Source: Nat Cancer. 2023 Jun 5;4(6):812–28. doi: 10.1038/s43018-023-00577-0 (PMC10293011; doi:10.1038/s43018-023-00577-0)
Supplement: Source Data Extended Data Fig. 8 — Tumor measurement data. [file 43018_2023_577_MOESM18_ESM.xlsx]

## Sheet: Extended data Figure 8
		Extended data Figure 8a
			LU11786 PDX model
		groupName	lower		upper		stasis		Diff_Ref
		Vehicle	0		0		-0.127642		0
		Sotorasib	-0.217466		-0.138345		-0.127642		-0.177906
		GNE-7883	-0.0421054		0.028978		-0.127642		-0.00656367
		Sotorasib + GNE-7883	-0.315639		-0.233513		-0.127642		-0.274576
		Extended data Figure 8b											Extended data Figure 8c
		LU11786 PDX model											LU11786 PDX model
		Time (days)	0	3	7	10	14						Time (days)	0	3	7	10	14
	Vehicle	Individual tumor volume (mm3)	259	380	771	926	1418					Vehicle	Body weight change (%)	0	-0.534759	7.48663	10.1604	13.9037
			220	460	721	1060	1558							0	-2.08333	0	-0.833333	-2.5
			143	299	448	641	965							0	2.36967	3.79147	1.89573	6.63507
			175	285	499	547	818							0	7.37327	8.29493	-2.76498	13.3641
			225	317	420	608	911							0	1.76471	2.94118	6.47059	12.3529
		Fitted tumor volume (mm3)	211.678	323.885	535.767	743.559	1115.8						Fitted body weight change (%)	0	1.49852	3.49654	4.99506	6.99308
	Sotorasib	Individual tumor volume (mm3)	238	299	192	182	218					Sotorasib	Body weight change (%)	0	-1.75439	-0.877193	-6.57895	-2.63158
			291	295	134	132	210							0	0	0.462963	1.38889	4.16667
			197	201	113	130	181							0	2.7907	5.5814	6.04651	9.76744
			166	118	70	69	99							0	2.4	1.6	0.8	2.4
			141	173	86	118	154							0	1.52091	3.04183	3.80228	2.6616
		Fitted tumor volume (mm3)	208.406	183.453	126.497	113.984	166.417						Fitted body weight change (%)	0	0.555503	1.29617	1.85168	2.59235
	GNE-7883	Individual tumor volume (mm3)	168	287	443	578	694					GNE-7883	Body weight change (%)	0	-7.17949	-4.10256	-2.05128	-9.23077
			159	219	326	560	696							0	-4.10959	1.36986	0.913242	2.28311
			233	294	621	834	1158							0	-5.04587	6.42202	8.25688	9.17431
			279	576	943	986	1374							0	0	2.21239	2.21239	-3.09735
			194	293	511	613	1356							0	-2.87081	-2.87081	-2.39234	10.5263
		Fitted tumor volume (mm3)	210.125	310.723	504.209	697.658	1038.53						Fitted body weight change (%)	0	-1.28599	0.499088	2.48302	2.97031
	Sotorasib +GNE-7883	Individual tumor volume (mm3)	162	459	61	47	70					Sotorasib +GNE-7883	Body weight change (%)	0	-0.411523	-3.29218	-3.7037	-7.81893
			174	99	N/A	N/A	N/A							0	-3.58744	N/A	N/A	N/A
			178	84	39	35	35							0	-5.15021	-5.15021	-4.72103	-7.29614
			258	145	66	63	82							0	0.42735	0	3.84615	2.99145
			257	100	55	51	72							0	2.43902	1.95122	5.85366	0.97561
		Fitted tumor volume (mm3)	207.615	129.616	58.4061	43.1664	58.6817						Fitted body weight change (%)	0	-0.496619	-1.15878	-1.6554	-2.31756
		Extended data Figure 8d
			LU5268 PDX model
		groupName	lower		upper		stasis		Diff_Ref
		Vehicle	0		0		-0.104679		0
		Sotorasib	-0.09037		-0.0416836		-0.104679		-0.0660268
		GNE-7883	-0.0534486		-0.00476222		-0.104679		-0.0291054
		Sotorasib + GNE-7883	-0.157301		-0.0943111		-0.104679		-0.125806
		Extended data Figure 8e											Extended data Figure 8f
		LU5268 PDX model											LU5268 PDX model
		Time (days)	0	4	7	10	13						Time (days)	0	4	7	10	13
	Vehicle	Individual tumor volume (mm3)	176	229	322	550	650					Vehicle	Body weight change (%)	0	21.0227	16.4773	17.0455	20.4545
			150	278	345	N/A	N/A							0	3.66972	-7.33945	N/A	N/A
			175	242	401	495	688							0	7.48663	10.6952	8.55615	16.5775
			254	453	570	680	817							0	-5.31401	-2.41546	-6.28019	-0.966184
			121	161	293	377	473							0	0	4.21941	3.79747	8.86076
		Fitted tumor volume (mm3)	172.426	262.09	358.785	491.155	672.363						Fitted body weight change (%)	0	1.93254	3.38194	4.83135	6.28075
	Sotorasib	Individual tumor volume (mm3)	194	272	380	439	409					Sotorasib	Body weight change (%)	0	15.942	12.5604	10.1449	12.0773
			148	137	200	238	249							0	6.2201	7.17703	-1.91388	8.13397
			167	121	228	252	270							0	6.01852	3.24074	8.7963	17.1296
			229	205	300	273	288							0	1.25	-2.91667	-6.25	-5
			137	143	134	154	150							0	2.71739	2.71739	0.543478	4.8913
		Fitted tumor volume (mm3)	164.538	192.049	215.661	242.176	271.951						Fitted body weight change (%)	0	5.59415	3.91038	2.71862	6.53142
	GNE-7883	Individual tumor volume (mm3)	127	253	221	313	351					GNE-7883	Body weight change (%)	0	1.74419	2.90698	-1.74419	5.23256
			147	220	270	381	480							0	-5.26316	-7.01754	-10.9649	-14.4737
			229	333	430	465	609							0	1.04712	-8.37696	-6.80628	-5.75916
			216	199	277	394	414							0	2.7027	0	1.62162	-3.78378
			160	173	277	377	409							0	-3.00429	-5.5794	-4.72103	-4.72103
		Fitted tumor volume (mm3)	171.311	231.777	290.76	364.752	457.574						Fitted body weight change (%)	0	-1.80416	-3.15728	-4.51041	-5.86353
	Sotorasib +GNE-7883	Individual tumor volume (mm3)	131	59	120	125	152					Sotorasib +GNE-7883	Body weight change (%)	0	0.796813	-4.38247	-9.56175	-8.76494
			188	104	N/A	N/A	N/A							0	5.75916	N/A	N/A	N/A
			165	55	94	161	214							0	4.54545	-9.50413	-0.413223	-1.65289
			140	137	142	185	165							0	2.99145	0.42735	-2.5641	0.854701
			252	210	269	332	287							0	18.6528	15.0259	9.84456	12.9534
		Fitted tumor volume (mm3)	167.797	104.456	136.363	195.26	199.376						Fitted body weight change (%)	0	4.26758	1.35384	-1.3455	0.766161
		Extended data Figure 8g
			SW837 xenograft model
		groupName	lower		upper		stasis		Diff_Ref
		Vehicle	0		0		-0.0586945		0
		Sotorasib	-0.0574289		-0.0325189		-0.0586945		-0.0449739
		GNE-7883	-0.0141431		0.0123695		-0.0586945		-0.000886822
		Sotorasib + GNE-7883	-0.0765236		-0.0515193		-0.0586945		-0.0640214
		Extended data Figure 8h											Extended data Figure 8i
		SW837 xenograft model											SW837 xenograft model
		Time (days)	0	4	7	11	15	18	21				Time (days)	0	4	7	11	15	18	21
	Vehicle	Individual tumor volume (mm3)	271	397	411	470	535	525	576			Vehicle	Body weight change (%)	0	-2.53165	-5.48523	2.1097	-1.26582	0.421941	-2.95359
			233	282	349	384	542	684	825					0	2.72727	-2.27273	5.45455	7.27273	13.1818	12.2727
			226	407	332	492	562	708	1057					0	2.01005	1.00503	11.0553	14.5729	21.608	18.0905
			255	265	356	543	917	899	1322					0	0.943396	0	2.83019	4.24528	11.3208	7.54717
			248	383	442	600	808	771	1024					0	2.65487	5.30973	8.84956	6.63717	10.6195	8.40708
			241	317	457	513	620	726	851					0	7.07547	10.8491	10.8491	10.8491	11.7925	8.96226
			213	265	288	379	531	497	629					0	-2.19298	-3.07018	2.63158	3.50877	7.45614	5.26316
			201	269	236	390	494	596	679					0	0.434783	0.869565	4.34783	2.6087	8.26087	3.47826
			221	322	384	481	560	562	685					0	7.65766	5.40541	11.7117	9.45946	13.964	11.7117
			198	280	320	347	459	429	1112					0	6.66667	3.55556	4.44444	6.22222	10.2222	3.55556
		Fitted tumor volume (mm3)	236.514	299.102	356.69	451.08	570.449	680.281	811.261				Fitted body weight change (%)	0	1.81547	3.28344	5.30906	7.1058	8.16804	9.05397
	Sotorasib	Individual tumor volume (mm3)	198	228	269	218	284	300	318			Sotorasib	Body weight change (%)	0	9.40171	12.3932	9.40171	5.12821	7.69231	4.2735
			248	262	198	228	223	246	253					0	-4.83871	-8.06452	-4.83871	-3.22581	-1.20968	-4.03226
			232	312	303	345	383	431	388					0	4.4843	-0.44843	5.38117	5.8296	9.86547	7.17489
			267	268	261	266	294	266	256					0	3.51759	-2.51256	-0.502513	-0.502513	0	-8.54271
			212	248	297	289	253	307	263					0	2.9661	-5.50847	-4.23729	-4.23729	-2.11864	-2.11864
			226	212	228	203	229	273	284					0	3.63636	3.63636	8.63636	7.27273	8.18182	4.09091
			241	222	255	293	301	292	310					0	-4.03587	-5.8296	-2.69058	-1.34529	0.44843	-2.24215
			221	284	243	335	353	298	289					0	8.22511	5.19481	7.79221	5.62771	7.79221	6.92641
			201	255	282	263	271	331	285					0	4.16667	2.31481	9.25926	6.01852	10.1852	7.87037
			254	330	334	352	380	326	396					0	1.94175	0.485437	3.39806	0.970874	4.85437	0.970874
		Fitted tumor volume (mm3)	236.417	251.379	262.523	276.592	289.585	298.849	308.044				Fitted body weight change (%)	0	0.583305	0.999685	1.48236	1.83048	1.99752	2.11595
	GNE-7883	Individual tumor volume (mm3)	230	308	327	442	518	569	650			GNE-7883	Body weight change (%)	0	2.46305	1.97044	12.8079	7.88177	8.867	4.4335
			256	487	563	440	639	854	785					0	3.31754	5.6872	8.53081	3.31754	9.47867	0.473934
			242	266	313	338	419	541	508					0	2.11864	2.54237	5.50847	3.38983	5.08475	15.2542
			193	207	301	440	473	451	538					0	3.77358	3.77358	13.2075	7.54717	9.43396	8.96226
			250	305	307	413	423	508	665					0	-1.2931	-2.15517	6.46552	2.58621	7.32759	4.31034
			199	197	262	601	658	884	623					0	6.91244	5.99078	11.5207	5.52995	9.67742	5.06912
			208	239	291	406	359	346	459					0	0.873362	2.18341	7.86026	3.05677	5.24017	1.31004
			214	255	324	374	401	545	573					0	-1.53846	1.53846	12.8205	6.66667	13.8462	9.74359
			235	347	431	583	768	757	830					0	2.64317	3.52423	7.48899	2.64317	3.96476	1.76211
			225	305	399	664	605	930	1065					0	-0.469484	5.16432	11.7371	8.4507	13.615	8.4507
		Fitted tumor volume (mm3)	223.116	287.969	346.927	436.361	528.934	595.094	660.351				Fitted body weight change (%)	0	2.70019	4.68602	6.87833	7.84176	7.5703	6.75398
	Sotorasib +GNE-7883	Individual tumor volume (mm3)	236	248	202	276	284	299	307			Sotorasib +GNE-7883	Body weight change (%)	0	3.25581	2.32558	5.5814	2.32558	6.04651	-1.39535
			208	228	191	187	162	216	187					0	-2.63158	-5.70175	-4.38596	-4.82456	3.07018	-1.31579
			225	231	240	199	194	209	181					0	-1.41509	-3.30189	8.01887	4.24528	7.54717	5.18868
			194	155	156	168	166	189	184					0	5.24017	1.31004	10.0437	11.3537	17.9039	13.5371
			251	245	242	230	217	204	220					0	3.61991	3.61991	4.52489	0	4.52489	2.26244
			244	248	219	266	234	235	245					0	3.77358	6.13208	9.43396	5.66038	10.8491	7.54717
			215	193	177	193	147	N/A	N/A					0	3.47826	0.869565	-1.73913	-3.91304	N/A	N/A
			230	197	184	196	178	171	163					0	-6.47773	0.809717	-1.61943	-6.47773	-4.04858	-10.1215
			199	224	177	182	160	172	200					0	3.73832	3.73832	5.60748	5.14019	6.54206	4.20561
			260	338	243	312	288	275	286					0	5.99078	-11.0599	-0.460829	0	4.14747	2.30415
		Fitted tumor volume (mm3)	223.781	217.866	213.937	209.777	207.006	205.698	204.747				Fitted body weight change (%)	0	0.606616	1.06158	1.66819	2.27481	2.72977	3.18474
